# Supplementary material for: catena-Poly[[[diaqua­sodium]-di-μ-aqua] 2-(2-pyrid­yl)quinoline-4-carboxyl­ate]
Source: Acta Crystallogr Sect E Struct Rep Online. 2010 Jan 9;66(Pt 2):m113. doi: 10.1107/S1600536809053999 (PMC2979834; doi:10.1107/S1600536809053999)
Supplement: Supplementary file 2 [file e-66-0m113-Isup2.hkl]

# 
# h,k,l, Fc-squared, Fo-squared, sigma(Fo-squared) and status flag 
# 
data_I
_shelx_title ' woaini in P2(1)/c' 
_shelx_refln_list_code          4 
_shelx_F_calc_maximum      149.70 
_exptl_crystal_F_000       720.00 
_reflns_d_resolution_high  0.7775 
 
loop_ 
 _symmetry_equiv_pos_as_xyz 
 'x, y, z' 
 '-x, y+1/2, -z+1/2' 
 '-x, -y, -z' 
 'x, -y-1/2, z-1/2' 
 
_cell_length_a    19.0409 
_cell_length_b     5.2987 
_cell_length_c    16.8305 
_cell_angle_alpha  90.000 
_cell_angle_beta  103.107 
_cell_angle_gamma  90.000 
 
_shelx_F_squared_multiplier     1.000 
 
loop_ 
 _refln_index_h 
 _refln_index_k 
 _refln_index_l 
 _refln_F_squared_calc 
 _refln_F_squared_meas 
 _refln_F_squared_sigma 
 _refln_observed_status 
   2   0   0      341.90      352.23      6.64 o 
   3   0   0    22411.00    18333.20    686.44 o 
   4   0   0     6720.61     6181.00     82.52 o 
   5   0   0       10.88       10.15      0.71 o 
   6   0   0        0.98       12.36      1.43 o 
   7   0   0     7317.00     7239.56     91.34 o 
   8   0   0      648.28      746.11     10.44 o 
   9   0   0      147.61      126.00      2.57 o 
  10   0   0      243.64      214.26      3.92 o 
  11   0   0      533.21      571.30      7.22 o 
  12   0   0       54.48       49.12      1.60 o 
  13   0   0      352.78      350.88      7.58 o 
  14   0   0        5.80        4.86      1.25 o 
  15   0   0     1533.38     1571.24     29.26 o 
  16   0   0      271.35      278.73      8.54 o 
  17   0   0      230.11      213.55      8.87 o 
  18   0   0       58.47       65.87      4.85 o 
  19   0   0       81.38       66.76      5.57 o 
  20   0   0        1.63        3.20      2.67 o 
  21   0   0      282.69      308.37     16.87 o 
  22   0   0        2.20        8.51      2.74 o 
  23   0   0       52.12       73.19     10.97 o 
   1   1   0     3782.01     3677.35     43.74 o 
   2   1   0     4220.86     4175.27     44.91 o 
   3   1   0       18.08       15.76      0.47 o 
   4   1   0     2233.03     2205.10     20.02 o 
   5   1   0     6398.66     6196.52     51.80 o 
   6   1   0     3398.92     3264.43     27.79 o 
   7   1   0     6194.93     6218.53     52.15 o 
   8   1   0     1076.42     1034.42      9.07 o 
   9   1   0       16.06       10.27      0.52 o 
  10   1   0     2685.54     2755.88     22.53 o 
  11   1   0       44.47       59.74      1.29 o 
  12   1   0       38.80       38.94      2.01 o 
  13   1   0      119.35      116.63      4.21 o 
  14   1   0     2645.30     2597.85     38.23 o 
  15   1   0       26.89       27.53      3.28 o 
  16   1   0      241.36      231.64      6.36 o 
  17   1   0      360.77      351.33      9.63 o 
  18   1   0       17.94       17.19      2.84 o 
  19   1   0      127.12      120.25      6.40 o 
  20   1   0      278.22      296.37     10.93 o 
  21   1   0       83.99       77.44      6.71 o 
  22   1   0       48.46       45.56      8.86 o 
  23   1   0        4.43        4.01      5.91 o 
   0   2   0        3.36        3.14      0.42 o 
   1   2   0      168.79      157.60      2.02 o 
   2   2   0      106.35       90.64      1.33 o 
   3   2   0       25.03       23.30      0.77 o 
   4   2   0     1563.29     1633.71     15.58 o 
   5   2   0        7.28        6.22      0.39 o 
   6   2   0      288.56      289.42      3.39 o 
   7   2   0     2658.63     2994.96     27.75 o 
   8   2   0       81.83       82.68      1.21 o 
   9   2   0      110.51      101.10      1.73 o 
  10   2   0      766.73      813.97      7.98 o 
  11   2   0       40.27       27.32      0.91 o 
  12   2   0      208.69      196.36      5.34 o 
  13   2   0      463.01      471.68      7.75 o 
  14   2   0      532.16      543.08     11.52 o 
  15   2   0      447.93      446.00     14.36 o 
  16   2   0      675.15      682.28     19.02 o 
  17   2   0       44.17       37.93      3.74 o 
  18   2   0       52.28       52.45      6.75 o 
  19   2   0        1.15       -1.07      2.67 o 
  20   2   0       53.34       52.38      6.26 o 
  21   2   0      152.00      156.83      8.07 o 
  22   2   0       13.94        6.66      3.99 o 
   1   3   0       16.26       18.76      0.82 o 
   2   3   0       73.72       79.31      1.46 o 
   3   3   0      984.01     1007.68      9.76 o 
   4   3   0        0.84        0.11      0.37 o 
   5   3   0       73.31       63.57      1.42 o 
   6   3   0      686.21      694.09      7.35 o 
   7   3   0       55.77       51.78      1.29 o 
   8   3   0        1.61        0.84      0.85 o 
   9   3   0        1.12        3.76      0.71 o 
  10   3   0        1.76        2.58      0.69 o 
  11   3   0       25.32       22.83      2.51 o 
  12   3   0       26.49       25.45      2.44 o 
  13   3   0       11.08        3.40      2.31 o 
  14   3   0       13.94       18.19      5.28 o 
  15   3   0        0.02       -0.15      2.46 o 
  16   3   0        1.58        0.31      2.52 o 
  17   3   0        0.39        2.24      3.06 o 
  18   3   0       56.02       49.35      6.07 o 
  19   3   0       40.17       39.00      5.36 o 
  20   3   0       83.88      104.89      6.75 o 
  21   3   0        9.86        9.35      4.25 o 
   0   4   0      203.67      204.32      6.01 o 
   1   4   0      239.03      239.39      6.36 o 
   2   4   0       94.05       90.74      3.33 o 
   3   4   0       26.56       30.21      4.11 o 
   4   4   0       37.06       38.23      2.70 o 
   5   4   0        0.05       -0.61      1.39 o 
   6   4   0       99.69       91.08      3.63 o 
   7   4   0      114.42      116.43      4.05 o 
   8   4   0       93.67       89.63      4.28 o 
   9   4   0      134.58      124.23      4.64 o 
  10   4   0      139.55      145.29      9.49 o 
  11   4   0       51.00       50.35      6.96 o 
  12   4   0       14.75       15.41      3.69 o 
  13   4   0      230.03      246.88     10.83 o 
  14   4   0        4.78        6.20      3.12 o 
  15   4   0       39.02       44.98      5.73 o 
  16   4   0       26.28       23.95      4.14 o 
  17   4   0        2.77        0.86      3.45 o 
  18   4   0        0.06       -0.17      3.60 o 
  19   4   0        1.19        2.19      3.69 o 
   1   5   0      133.93      138.19     14.13 o 
   2   5   0       48.37       47.35      5.12 o 
   3   5   0       24.01       24.61      3.28 o 
   4   5   0      133.63      128.77      7.39 o 
   5   5   0      113.63      114.90      5.64 o 
   6   5   0       37.14       36.53      3.44 o 
   7   5   0      223.31      217.83      6.87 o 
   8   5   0       41.54       43.79      4.33 o 
   9   5   0       48.54       45.43      9.28 o 
  10   5   0       31.41       28.98      4.02 o 
  11   5   0       25.66       32.46      7.38 o 
  12   5   0       13.91       19.15      4.64 o 
  13   5   0       32.57       38.21      6.64 o 
  14   5   0       18.67       20.53      4.74 o 
  15   5   0        5.12        5.66      3.75 o 
  16   5   0        2.49        1.73      3.50 o 
   0   6   0       59.34       65.17      7.17 o 
   1   6   0       12.19       16.34      4.32 o 
   2   6   0      167.98      183.30      7.01 o 
   3   6   0      183.61      203.90      8.71 o 
   4   6   0       12.68       13.32      4.32 o 
   5   6   0        0.25       -1.27      4.64 o 
   6   6   0        1.24       -0.63      5.06 o 
   7   6   0       35.10       44.64      6.38 o 
   8   6   0       25.77       25.22     10.02 o 
   9   6   0        1.56        0.63      5.69 o 
  10   6   0        8.15        5.06      5.91 o 
  11   6   0        3.68        4.43      6.12 o 
 -23   1   1        4.72        1.48      5.06 o 
 -22   1   1        1.21        3.16      4.64 o 
 -21   1   1       26.21       26.10      4.99 o 
 -20   1   1       64.35       58.78      4.58 o 
 -19   1   1       19.66       21.30      3.18 o 
 -18   1   1       88.35       89.46      5.32 o 
 -17   1   1       16.44       14.00      1.73 o 
 -16   1   1       22.69       24.08      2.36 o 
 -15   1   1      307.71      305.29      7.31 o 
 -14   1   1      671.43      689.66      9.25 o 
 -13   1   1      866.65      872.98     10.10 o 
 -12   1   1      371.02      390.26      4.03 o 
 -11   1   1      128.03      107.99      1.65 o 
 -10   1   1      735.95      772.20      6.79 o 
  -9   1   1     3795.48     3957.27     31.80 o 
  -8   1   1     1283.54     1364.89     12.62 o 
  -7   1   1       19.20       13.76      0.54 o 
  -6   1   1     1179.91     1192.81      9.98 o 
  -5   1   1       50.26       59.13      0.85 o 
  -4   1   1      822.61      741.75      7.36 o 
  -3   1   1       35.43       26.98      0.78 o 
  -2   1   1     2797.40     2717.56     28.27 o 
  -1   1   1      825.77      794.02      7.75 o 
   0   1   1      413.89      435.69      4.62 o 
   1   1   1       25.02       28.54      0.57 o 
   2   1   1      162.68      151.91      1.77 o 
   3   1   1     2179.00     2076.14     20.13 o 
   4   1   1       14.84       14.36      0.45 o 
   5   1   1        9.40        8.98      0.44 o 
   6   1   1     7526.44     7360.94     65.55 o 
   7   1   1       83.81       81.91      1.06 o 
   8   1   1      743.75      753.17      6.97 o 
   9   1   1       11.57       21.82      0.67 o 
  10   1   1     1634.06     1635.99     14.27 o 
  11   1   1     1228.26     1243.04     12.54 o 
  12   1   1     1094.94      988.16     12.82 o 
  13   1   1     1084.78     1069.84     13.18 o 
  14   1   1      105.11      109.35      2.56 o 
  15   1   1     1236.45     1224.36     18.55 o 
  16   1   1      303.92      309.29      6.39 o 
  17   1   1      141.44      138.42      4.54 o 
  18   1   1      221.66      213.67      5.82 o 
  19   1   1        8.56        5.97      2.39 o 
  20   1   1        4.04        4.70      2.82 o 
  21   1   1        9.44        6.67      3.09 o 
  22   1   1        3.66        4.18      2.52 o 
  23   1   1        0.67       -1.32      3.14 o 
 -23   2   1       34.70       42.40      9.49 o 
 -22   2   1        2.61        2.58      3.54 o 
 -21   2   1       62.48       65.19      6.61 o 
 -20   2   1       56.76       79.50      7.28 o 
 -19   2   1        0.69       -1.39      2.46 o 
 -18   2   1      161.04      151.26      7.18 o 
 -17   2   1       36.83       41.13      3.90 o 
 -16   2   1       91.13       78.21      4.40 o 
 -15   2   1       18.56       25.77      1.30 o 
 -14   2   1       34.32       34.26      2.04 o 
 -13   2   1       54.23       56.16      1.52 o 
 -12   2   1       44.11       42.29      1.16 o 
 -11   2   1      117.95      122.08      2.91 o 
 -10   2   1      149.01      158.92      2.06 o 
  -9   2   1       16.59       16.87      0.60 o 
  -8   2   1      206.08      212.10      2.38 o 
  -7   2   1        6.73        8.47      0.70 o 
  -6   2   1      181.38      179.31      2.07 o 
  -5   2   1     1873.43     1788.91     15.80 o 
  -4   2   1     4317.81     4268.60     37.29 o 
  -3   2   1     3406.05     3315.73     28.45 o 
  -2   2   1     3669.30     3507.55     31.37 o 
  -1   2   1      143.06      166.37      1.91 o 
   0   2   1      181.77      221.94      2.67 o 
   1   2   1      555.71      543.62      5.70 o 
   2   2   1       67.74       60.01      0.98 o 
   3   2   1      117.82      126.23      1.62 o 
   4   2   1      164.75      170.27      2.14 o 
   5   2   1     3466.38     3618.21     32.79 o 
   6   2   1      450.54      571.73      5.92 o 
   7   2   1        2.40        1.83      0.34 o 
   8   2   1      147.03      197.54      2.59 o 
   9   2   1     1070.22     1145.70     11.49 o 
  10   2   1        1.26        1.61      0.53 o 
  11   2   1      279.10      291.37      4.45 o 
  12   2   1      382.37      404.41      8.51 o 
  13   2   1        1.85        1.54      1.21 o 
  14   2   1       39.84       36.27      2.64 o 
  15   2   1       12.92        9.93      2.89 o 
  16   2   1      167.11      159.91      5.73 o 
  17   2   1        4.14        3.43      2.61 o 
  18   2   1       10.73       12.17      3.12 o 
  19   2   1       73.39       69.37      6.64 o 
  20   2   1      100.28      115.22     16.45 o 
  21   2   1       10.36       16.66      5.27 o 
  22   2   1       12.98       11.60      4.47 o 
 -21   3   1        2.80        2.11      3.42 o 
 -20   3   1       21.02       13.08      6.01 o 
 -19   3   1        0.01        0.64      3.27 o 
 -18   3   1       84.75      112.26      6.43 o 
 -17   3   1       20.77       28.17      3.99 o 
 -16   3   1        0.00        0.63      2.68 o 
 -15   3   1      147.98      141.68     10.97 o 
 -14   3   1      109.52      118.48      5.74 o 
 -13   3   1      116.02      115.89      5.98 o 
 -12   3   1        4.62        3.16      2.22 o 
 -11   3   1      115.35      107.77      4.31 o 
 -10   3   1      144.46      158.09      3.83 o 
  -9   3   1      636.85      620.49      8.09 o 
  -8   3   1        0.83       -0.08      0.36 o 
  -7   3   1       19.55       18.68      0.75 o 
  -6   3   1      575.63      527.80      5.60 o 
  -5   3   1      557.31      530.66      5.94 o 
  -4   3   1     2234.98     2263.25     20.21 o 
  -3   3   1        9.75       12.95      0.64 o 
  -2   3   1     2171.80     2294.80     22.52 o 
  -1   3   1      170.43      203.24      2.55 o 
   0   3   1       35.55       42.70      1.31 o 
   1   3   1      288.60      299.25      3.78 o 
   2   3   1     1363.68     1390.27     13.56 o 
   3   3   1      178.00      156.24      2.13 o 
   4   3   1       25.77       30.88      0.77 o 
   5   3   1       88.25      100.00      1.59 o 
   6   3   1        1.62        2.43      0.43 o 
   7   3   1       65.61       76.38      3.51 o 
   8   3   1       97.87       94.06      3.43 o 
   9   3   1       90.77       98.14      2.37 o 
  10   3   1        0.88       -0.29      0.81 o 
  11   3   1       15.95       21.45      1.96 o 
  12   3   1       44.12       47.53      3.06 o 
  13   3   1        2.46        1.30      1.73 o 
  14   3   1        1.84        0.42      2.39 o 
  15   3   1       13.63       15.46      3.33 o 
  16   3   1       31.39       28.88      4.02 o 
  17   3   1        6.94        9.36      3.48 o 
  18   3   1       50.15       51.73      5.31 o 
  19   3   1      138.95      155.86     10.09 o 
  20   3   1       12.69       15.10      4.40 o 
  21   3   1        0.20        2.47      3.57 o 
 -19   4   1       62.60       73.99      6.82 o 
 -18   4   1        7.35        7.02      8.44 o 
 -17   4   1        1.70       -1.95      2.88 o 
 -16   4   1        5.94        2.64      3.14 o 
 -15   4   1       30.76       29.20      3.72 o 
 -14   4   1       61.81       62.73      6.27 o 
 -13   4   1       43.18       42.57      5.07 o 
 -12   4   1      736.71      691.46     18.17 o 
 -11   4   1      673.10      668.73     18.05 o 
 -10   4   1        6.70        5.66      4.53 o 
  -9   4   1      315.00      326.47      9.17 o 
  -8   4   1       84.35       85.88      4.60 o 
  -7   4   1       90.12       92.99      3.98 o 
  -6   4   1       73.21       75.43      4.28 o 
  -5   4   1       17.79       18.72      1.99 o 
  -4   4   1        2.64        1.80      1.23 o 
  -3   4   1       11.78       13.94      1.98 o 
  -2   4   1      202.47      197.73      4.04 o 
  -1   4   1      263.14      258.81      4.67 o 
   0   4   1      455.42      466.78      8.13 o 
   1   4   1       64.82       63.57      2.37 o 
   2   4   1       40.29       51.76      2.81 o 
   3   4   1       74.79       78.34      2.03 o 
   4   4   1      163.61      167.73      4.71 o 
   5   4   1      133.46      132.82      3.25 o 
   6   4   1       23.87       22.21      2.38 o 
   7   4   1       76.54       78.83      4.26 o 
   8   4   1        0.87        0.34      1.61 o 
   9   4   1       31.73       32.58      2.78 o 
  10   4   1       41.85       35.31      3.52 o 
  11   4   1        5.89        2.92      2.07 o 
  12   4   1      335.60      320.78     11.71 o 
  13   4   1       34.37       24.20      3.93 o 
  14   4   1       56.96       54.09      5.92 o 
  15   4   1        6.19        3.85      2.97 o 
  16   4   1        8.98       13.35      3.80 o 
  17   4   1       43.47       44.69     10.12 o 
  18   4   1       20.67       22.65      4.85 o 
 -16   5   1        0.06       -0.64      3.90 o 
 -15   5   1       22.17       16.29      4.32 o 
 -14   5   1       16.65       13.33      3.95 o 
 -13   5   1       84.23       85.66      7.65 o 
 -12   5   1      238.56      203.97     25.52 o 
 -11   5   1        0.01       -0.73      3.48 o 
 -10   5   1        0.23        1.85      2.95 o 
  -9   5   1       60.11       60.40      4.96 o 
  -8   5   1        0.55       -2.26      2.26 o 
  -7   5   1        5.11        8.00      2.94 o 
  -6   5   1       18.68       19.81      3.48 o 
  -5   5   1        5.75        4.99      2.75 o 
  -4   5   1       70.80       69.65      5.37 o 
  -3   5   1       15.41       16.41      3.33 o 
  -2   5   1        9.45        6.97      4.11 o 
  -1   5   1        6.76        3.45      2.99 o 
   0   5   1        6.02        3.37      2.76 o 
   1   5   1        3.50        2.06      3.05 o 
   2   5   1      218.95      240.00      8.21 o 
   3   5   1      850.55      892.63     20.01 o 
   4   5   1      231.63      232.44      9.49 o 
   5   5   1       92.56      111.09      4.76 o 
   6   5   1      269.02      280.66      7.99 o 
   7   5   1        0.01        0.33      1.86 o 
   8   5   1        4.64        5.06      2.46 o 
   9   5   1       29.13       26.96      3.75 o 
  10   5   1       21.60       21.97      4.26 o 
  11   5   1      144.30      142.27      9.22 o 
  12   5   1      178.92      176.35      9.88 o 
  13   5   1       11.59        8.18      3.78 o 
  14   5   1        2.92        1.99      3.14 o 
  15   5   1        0.55        0.23      3.43 o 
 -11   6   1        4.59        3.59      5.91 o 
 -10   6   1       28.50       25.94      6.96 o 
  -9   6   1       21.75       16.33      5.75 o 
  -8   6   1        4.22        2.33      4.52 o 
  -7   6   1        0.69       -3.59      4.64 o 
  -6   6   1       36.20       38.18      6.33 o 
  -5   6   1       39.86       29.53      5.48 o 
  -4   6   1        6.60        4.85      4.43 o 
  -3   6   1       69.12       76.49      6.54 o 
  -2   6   1      149.91      139.66     28.47 o 
  -1   6   1        0.47        0.63      5.27 o 
   0   6   1        7.85        7.69      3.65 o 
   1   6   1        6.23       -0.45      3.80 o 
   2   6   1       18.48       24.72      4.33 o 
   3   6   1       11.93        8.48      3.80 o 
   4   6   1       66.27       66.26      6.78 o 
   5   6   1        0.01        1.87      3.35 o 
   6   6   1        4.76        5.28      4.80 o 
   7   6   1       11.35        6.91      5.16 o 
   8   6   1        0.53       -4.64      4.64 o 
   9   6   1        3.83        4.22      5.91 o 
  10   6   1        0.45       -4.43      5.91 o 
  11   6   1        6.78        6.12      4.64 o 
 -24   0   2       66.18       80.25      7.78 o 
 -23   0   2      339.17      374.39     22.15 o 
 -22   0   2        6.51        9.70      5.48 o 
 -21   0   2       59.79       56.95      9.07 o 
 -20   0   2       57.16       58.00      8.65 o 
 -19   0   2      140.13      128.87     11.81 o 
 -18   0   2       84.86       80.36      9.07 o 
 -17   0   2       13.93        8.99      3.06 o 
 -16   0   2      160.67      112.27     48.72 o 
 -15   0   2      295.17      242.97     37.44 o 
 -14   0   2      487.47      454.47     32.14 o 
 -13   0   2     1067.20      980.14     23.46 o 
 -12   0   2      158.90      163.22      5.58 o 
 -11   0   2      291.45      282.07      5.28 o 
 -10   0   2       43.80       55.22      1.34 o 
  -9   0   2     2355.66     2316.64     26.79 o 
  -8   0   2     4040.24     4196.24     47.41 o 
  -7   0   2      776.18      862.98     10.52 o 
  -6   0   2     1236.41     1091.19     15.09 o 
  -5   0   2        4.15        3.14      0.65 o 
  -4   0   2     1879.19     1878.74     32.34 o 
  -3   0   2      497.04      446.19      7.25 o 
  -2   0   2     6517.47     6186.96     91.10 o 
  -1   0   2      253.48      223.79      7.38 o 
   1   0   2     8807.25     8646.32    220.84 o 
   2   0   2     5153.70     4747.33    253.95 o 
   3   0   2      310.44      301.37      4.45 o 
   4   0   2      604.98      628.74      7.76 o 
   5   0   2      377.26      347.86      4.29 o 
   6   0   2      164.56      189.53      2.60 o 
   7   0   2      432.64      401.45      6.95 o 
   8   0   2     2048.74     2090.18     24.69 o 
   9   0   2      925.19      978.14     13.69 o 
  10   0   2     1301.03     1299.16     17.72 o 
  11   0   2      925.16      864.50     13.63 o 
  12   0   2      337.69      335.38      7.25 o 
  13   0   2        7.86        7.86      1.29 o 
  14   0   2      427.77      412.77     11.78 o 
  15   0   2       50.69       55.32      3.37 o 
  16   0   2     1821.80     1742.31     64.20 o 
  17   0   2      372.42      393.45     10.13 o 
  18   0   2      123.92      149.64      7.19 o 
  19   0   2       11.48       11.34      2.81 o 
  20   0   2      180.97      201.58      9.67 o 
  21   0   2       26.91       30.39      4.31 o 
  22   0   2      132.33      141.32     13.71 o 
 -23   1   2        2.09        3.27      4.18 o 
 -22   1   2        5.13        3.11      3.95 o 
 -21   1   2       14.91       11.96      5.48 o 
 -20   1   2        7.45        7.21      1.95 o 
 -19   1   2       18.78       23.05      2.75 o 
 -18   1   2       92.21      107.90      4.57 o 
 -17   1   2      277.99      261.97      8.60 o 
 -16   1   2       76.04       76.65      3.66 o 
 -15   1   2        0.77        1.02      1.52 o 
 -14   1   2       19.04       24.63      1.11 o 
 -13   1   2       45.26       53.67      1.01 o 
 -12   1   2       76.19       66.25      1.25 o 
 -11   1   2      773.66      740.02      7.06 o 
 -10   1   2     1266.37     1148.14      9.86 o 
  -9   1   2     3896.48     3839.33     31.11 o 
  -8   1   2      292.24      256.23      2.69 o 
  -7   1   2      541.06      606.64      5.57 o 
  -6   1   2      206.51      202.24      2.33 o 
  -5   1   2        6.20       11.46      0.38 o 
  -4   1   2      518.25      551.96      6.06 o 
  -3   1   2     1202.37     1258.13     11.97 o 
  -2   1   2     2363.65     2486.60     25.98 o 
  -1   1   2        1.46       -0.32      0.32 o 
   0   1   2    10256.09    10304.53     97.59 o 
   1   1   2     1087.11     1086.35     10.08 o 
   2   1   2       37.16       37.51      0.86 o 
   3   1   2      203.65      242.03      2.86 o 
   4   1   2      228.55      226.79      2.62 o 
   5   1   2      919.82      869.20      8.32 o 
   6   1   2     2281.28     2121.45     19.40 o 
   7   1   2     1408.15     1348.67     12.77 o 
   8   1   2      191.37      185.15      2.29 o 
   9   1   2      323.66      332.56      4.00 o 
  10   1   2        2.68        4.67      0.41 o 
  11   1   2      218.84      215.13      4.01 o 
  12   1   2       46.00       46.44      2.54 o 
  13   1   2       38.52       45.48      2.07 o 
  14   1   2       18.24       18.96      1.91 o 
  15   1   2     1213.18     1223.11     16.89 o 
  16   1   2      861.92      876.36     14.88 o 
  17   1   2        5.18        5.97      1.77 o 
  18   1   2        0.13        0.11      1.57 o 
  19   1   2        3.43        3.80      2.02 o 
  20   1   2        0.10       -1.62      1.99 o 
  21   1   2        5.06        5.76      2.59 o 
  22   1   2       26.99       28.52      4.91 o 
 -23   2   2       12.53       10.12      6.75 o 
 -22   2   2       12.29       13.59      4.26 o 
 -21   2   2        0.00        0.09      2.94 o 
 -20   2   2       40.11       32.67      4.31 o 
 -19   2   2        0.16       -1.37      2.54 o 
 -18   2   2      149.32      178.15     17.40 o 
 -17   2   2      903.09      912.78     18.06 o 
 -16   2   2      209.16      173.62      4.04 o 
 -15   2   2       10.51       17.07      1.13 o 
 -14   2   2      516.25      533.66      9.62 o 
 -13   2   2      406.23      387.80      7.02 o 
 -12   2   2       16.74       20.81      1.04 o 
 -11   2   2       27.48       33.33      1.32 o 
 -10   2   2      329.33      311.66      3.47 o 
  -9   2   2      217.21      222.96      2.61 o 
  -8   2   2       57.77       59.83      1.16 o 
  -7   2   2      125.95      122.72      1.52 o 
  -6   2   2     4496.50     4400.83     37.33 o 
  -5   2   2     5453.53     5331.27     45.39 o 
  -4   2   2     4402.77     4335.84     36.89 o 
  -3   2   2     1378.19     1361.59     12.86 o 
  -2   2   2      125.01      127.85      1.58 o 
  -1   2   2      209.95      265.34      2.66 o 
   0   2   2      299.11      243.25      2.46 o 
   1   2   2     2128.84     2033.28     18.86 o 
   2   2   2     1569.65     1595.78     15.95 o 
   3   2   2      767.59      774.59      8.25 o 
   4   2   2      146.28      179.25      2.31 o 
   5   2   2      524.12      542.85      5.59 o 
   6   2   2      716.22      746.76      7.80 o 
   7   2   2       67.03       54.36      1.04 o 
   8   2   2       41.62       51.25      1.01 o 
   9   2   2       57.38       59.75      1.26 o 
  10   2   2      451.14      430.00      6.16 o 
  11   2   2      163.57      131.50      3.25 o 
  12   2   2       69.65       68.30      3.97 o 
  13   2   2       32.66       34.01      2.94 o 
  14   2   2       42.73       38.56      2.34 o 
  15   2   2       74.54       71.58      3.43 o 
  16   2   2       74.88       74.02      3.23 o 
  17   2   2        6.56        6.64      2.23 o 
  18   2   2        0.03       -0.30      3.16 o 
  19   2   2       21.76       17.94      3.95 o 
  20   2   2       14.97       21.20      6.43 o 
  21   2   2       97.42      117.03     29.00 o 
  22   2   2       13.47        7.28      4.18 o 
 -21   3   2       36.04       34.68      5.01 o 
 -20   3   2       14.16       14.95      4.10 o 
 -19   3   2        0.02        0.70      3.09 o 
 -18   3   2        3.82        3.38      4.53 o 
 -17   3   2        5.10        1.05      2.98 o 
 -16   3   2       34.97       41.21      7.49 o 
 -15   3   2       58.26       51.53      3.56 o 
 -14   3   2      420.11      419.36      8.11 o 
 -13   3   2      288.73      273.01      5.89 o 
 -12   3   2      544.11      522.13      9.69 o 
 -11   3   2      678.10      667.30     10.39 o 
 -10   3   2      409.62      412.18      7.33 o 
  -9   3   2       56.05       55.10      1.43 o 
  -8   3   2       21.79       20.25      0.73 o 
  -7   3   2      484.09      519.87      5.41 o 
  -6   3   2      499.50      613.31      6.19 o 
  -5   3   2      316.52      317.20      3.87 o 
  -4   3   2     1274.61     1324.16     12.77 o 
  -3   3   2      342.16      419.54      4.68 o 
  -2   3   2      746.95      813.33      8.23 o 
  -1   3   2        0.30       -0.35      0.35 o 
   0   3   2     1470.92     1536.96     15.13 o 
   1   3   2     1027.39     1031.64     10.17 o 
   2   3   2     1818.75     1788.36     17.26 o 
   3   3   2      811.00      814.26      9.03 o 
   4   3   2      269.80      242.17      3.12 o 
   5   3   2        3.57        4.51      0.53 o 
   6   3   2      124.86      126.28      2.77 o 
   7   3   2      110.53      119.16      5.51 o 
   8   3   2      191.63      170.60      4.36 o 
   9   3   2      122.75      126.70      3.46 o 
  10   3   2       47.26       47.75      2.65 o 
  11   3   2       50.34       59.47      3.88 o 
  12   3   2       22.24       23.03      2.57 o 
  13   3   2       51.20       52.74      3.89 o 
  14   3   2       53.29       58.07      4.37 o 
  15   3   2      307.65      266.03     11.44 o 
  16   3   2      197.91      176.82      9.79 o 
  17   3   2        1.76       -0.95      2.83 o 
  18   3   2      192.32      203.00      9.70 o 
  19   3   2        0.61       -2.92      3.12 o 
  20   3   2       78.56       73.59      6.37 o 
 -19   4   2       64.63       67.71      7.83 o 
 -18   4   2        2.42        3.27      3.58 o 
 -17   4   2       37.35       34.96      4.83 o 
 -16   4   2        3.85        5.67      3.20 o 
 -15   4   2       37.06       42.67      4.91 o 
 -14   4   2      134.47      126.48      7.48 o 
 -13   4   2      137.36      148.96      9.70 o 
 -12   4   2      608.11      617.36     16.25 o 
 -11   4   2      277.16      295.49     11.38 o 
 -10   4   2      655.14      647.95     18.46 o 
  -9   4   2       38.76       44.60      4.02 o 
  -8   4   2       79.48       74.54      3.90 o 
  -7   4   2      302.74      291.94      7.12 o 
  -6   4   2      309.80      308.98      6.69 o 
  -5   4   2      357.34      343.69      9.16 o 
  -4   4   2      106.67      100.61      3.15 o 
  -3   4   2      734.05      745.96      9.84 o 
  -2   4   2      158.88      156.00      3.20 o 
  -1   4   2       22.11       25.39      1.43 o 
   0   4   2      551.01      556.04      9.39 o 
   1   4   2        6.52        3.46      0.74 o 
   2   4   2      157.92      152.18      3.43 o 
   3   4   2      559.08      578.51      9.48 o 
   4   4   2      889.50      888.83     13.88 o 
   5   4   2       17.25       18.41      1.53 o 
   6   4   2       82.13       82.39      3.93 o 
   7   4   2      151.71      148.23      5.21 o 
   8   4   2      410.15      396.53      9.03 o 
   9   4   2      623.27      609.05     12.44 o 
  10   4   2      792.61      791.08     15.54 o 
  11   4   2       51.93       41.98      3.09 o 
  12   4   2      131.28      147.06      6.77 o 
  13   4   2       14.18       14.16      3.90 o 
  14   4   2      145.14      138.66      9.91 o 
  15   4   2       20.28       15.10      3.88 o 
  16   4   2        0.04        0.25      3.14 o 
  17   4   2        0.08        2.39      3.32 o 
  18   4   2       25.51       36.22      8.86 o 
 -16   5   2       38.88       37.71      8.33 o 
 -15   5   2        5.46        3.25      3.32 o 
 -14   5   2       11.80        7.39      3.78 o 
 -13   5   2        2.41        4.02      3.48 o 
 -12   5   2       47.41       46.08      4.77 o 
 -11   5   2       80.92       91.35      5.72 o 
 -10   5   2        3.51        3.92      3.19 o 
  -9   5   2        0.15       -1.71      2.30 o 
  -8   5   2        6.27        5.67      2.84 o 
  -7   5   2       37.76       47.04      5.27 o 
  -6   5   2        0.90        0.04      3.26 o 
  -5   5   2       35.13       40.34      3.48 o 
  -4   5   2       85.04       93.62     20.88 o 
  -3   5   2       22.69       26.12      4.02 o 
  -2   5   2       28.32       30.15      3.95 o 
  -1   5   2       36.52       36.42      5.59 o 
   0   5   2      223.48      222.49      7.80 o 
   1   5   2       14.51       19.86      5.69 o 
   2   5   2      847.14      876.88     20.46 o 
   3   5   2      867.81      902.83     19.70 o 
   4   5   2       48.09       44.18      3.60 o 
   5   5   2      320.97      324.74      8.62 o 
   6   5   2       87.94      100.19      5.62 o 
   7   5   2      125.63      115.60      9.04 o 
   8   5   2      172.96      167.44     11.23 o 
   9   5   2       50.76       47.93      4.46 o 
  10   5   2      110.31      110.74     13.08 o 
  11   5   2      164.26      166.21     23.52 o 
  12   5   2        1.61        2.08      3.42 o 
  13   5   2      259.33      255.43     16.66 o 
  14   5   2       14.84       11.09      3.90 o 
  15   5   2        0.08       -1.11      3.54 o 
 -11   6   2       17.43       19.19      7.59 o 
 -10   6   2       24.22       22.31      6.26 o 
  -9   6   2       16.76       20.06      6.24 o 
  -8   6   2        0.68       -1.27      5.48 o 
  -7   6   2      178.02      149.97     13.50 o 
  -6   6   2      161.71      113.90     13.50 o 
  -5   6   2       67.38       63.70      9.91 o 
  -3   6   2      308.75      265.76     19.62 o 
  -2   6   2       95.28      100.09      7.44 o 
  -1   6   2      273.43      286.03     12.31 o 
   0   6   2        9.39        6.11      5.17 o 
   1   6   2        7.45        6.17      3.69 o 
   2   6   2        4.68        5.50      5.06 o 
   3   6   2       82.29       96.09      7.17 o 
   4   6   2        3.02        2.27      3.42 o 
   5   6   2        0.88       -0.77      3.45 o 
   6   6   2       12.31        9.42      4.29 o 
   7   6   2       23.25       20.04      5.91 o 
   8   6   2       19.09       14.55      7.17 o 
   9   6   2        1.48        4.43      6.12 o 
  10   6   2        0.05       -1.50      2.95 o 
 -24   1   3        0.01        0.08      3.80 o 
 -23   1   3        2.28        3.81      4.25 o 
 -22   1   3      135.47      144.27     18.74 o 
 -21   1   3       51.64       50.15      4.77 o 
 -20   1   3       45.71       34.36      3.89 o 
 -19   1   3      108.37      113.75      7.72 o 
 -18   1   3      135.08      152.33     10.88 o 
 -17   1   3      613.17      566.16     13.83 o 
 -16   1   3        0.80       -0.86      1.38 o 
 -15   1   3       50.79       57.57      1.99 o 
 -14   1   3       27.86       30.66      2.34 o 
 -13   1   3       70.60       61.61      1.57 o 
 -12   1   3        8.73        6.67      0.44 o 
 -11   1   3      188.26      223.20      2.66 o 
 -10   1   3      428.22      453.61      4.82 o 
  -9   1   3       73.54       66.90      1.53 o 
  -8   1   3        5.60        4.30      0.32 o 
  -7   1   3     1008.30     1042.79     10.01 o 
  -6   1   3       23.88       34.10      0.84 o 
  -5   1   3     1346.22     1400.38     13.05 o 
  -4   1   3     5932.18     5943.50     53.15 o 
  -3   1   3      314.70      304.33      3.30 o 
  -2   1   3     2266.85     2393.86     23.68 o 
  -1   1   3    17467.22    17056.35    179.89 o 
   0   1   3     9209.55     9421.06     89.48 o 
   1   1   3     4857.64     4851.34     46.29 o 
   2   1   3    20713.17    19684.40    276.03 o 
   3   1   3     3161.35     3180.46     30.69 o 
   4   1   3     3834.76     3737.93     33.68 o 
   5   1   3     1217.90     1117.52     10.44 o 
   6   1   3     3573.10     3720.36     33.55 o 
   7   1   3      401.71      437.09      4.53 o 
   8   1   3      112.97      127.25      1.67 o 
   9   1   3      440.94      512.81      5.31 o 
  10   1   3        2.45        3.59      0.61 o 
  11   1   3       71.35       78.32      2.04 o 
  12   1   3      112.83      107.20      3.30 o 
  13   1   3       43.80       34.65      1.89 o 
  14   1   3        8.84        7.60      1.38 o 
  15   1   3      105.59      101.95      3.25 o 
  16   1   3       36.06       36.04      2.70 o 
  17   1   3      109.44      104.01      4.01 o 
  18   1   3       20.44       23.08      2.32 o 
  19   1   3       16.29       14.62      2.27 o 
  20   1   3       43.58       50.18      3.24 o 
  21   1   3        1.01        2.11      4.32 o 
  22   1   3       38.55       52.09      5.82 o 
 -23   2   3        4.48        3.37      5.91 o 
 -22   2   3        0.26        3.37      5.06 o 
 -21   2   3       11.56       13.16      4.02 o 
 -20   2   3       13.08       10.53      5.91 o 
 -19   2   3        7.21        3.09      2.55 o 
 -18   2   3      302.80      301.85     10.99 o 
 -17   2   3       24.37       27.28      5.24 o 
 -16   2   3      210.26      215.12      8.34 o 
 -15   2   3      767.92      782.84     12.61 o 
 -14   2   3      573.38      585.55      9.85 o 
 -13   2   3       66.72       65.46      2.16 o 
 -12   2   3     1496.39     1461.44     17.05 o 
 -11   2   3       23.49       25.16      0.91 o 
 -10   2   3       21.87       26.41      0.86 o 
  -9   2   3       40.31       43.32      1.57 o 
  -8   2   3      129.20      138.83      1.82 o 
  -7   2   3      366.98      347.56      3.82 o 
  -6   2   3       92.76      106.12      1.40 o 
  -5   2   3       15.02       21.72      0.73 o 
  -4   2   3      165.46      157.73      1.93 o 
  -3   2   3     2531.02     2528.96     22.61 o 
  -2   2   3     4381.82     4463.40     45.09 o 
  -1   2   3        0.48        1.18      0.53 o 
   0   2   3       47.33       57.35      0.82 o 
   1   2   3      392.61      371.40      3.91 o 
   2   2   3      782.08      774.59      8.25 o 
   3   2   3      126.29      138.62      1.90 o 
   4   2   3      129.56      142.26      1.97 o 
   5   2   3      461.49      488.79      5.39 o 
   6   2   3     1009.71     1152.36     11.31 o 
   7   2   3       14.33       12.05      0.52 o 
   8   2   3      611.43      667.38      7.53 o 
   9   2   3      641.20      676.03      9.41 o 
  10   2   3      111.15      108.22      3.27 o 
  11   2   3        1.06        1.97      1.46 o 
  12   2   3      311.71      316.85      8.10 o 
  13   2   3      130.05      121.00      4.40 o 
  14   2   3      452.89      457.59      7.88 o 
  15   2   3        5.42        6.66      1.61 o 
  16   2   3       60.58       59.08      2.84 o 
  17   2   3        0.65       -0.08      1.61 o 
  18   2   3        3.37        3.64      2.34 o 
  19   2   3        2.23        3.18      3.20 o 
  20   2   3       11.16        9.71      3.63 o 
  21   2   3        9.45        9.55      2.98 o 
 -21   3   3        3.64       -0.23      3.72 o 
 -20   3   3        4.66        1.35      3.35 o 
 -19   3   3        0.95        0.00      3.13 o 
 -18   3   3       26.00       19.77      4.26 o 
 -17   3   3       63.91       60.02      2.39 o 
 -16   3   3       11.98       15.99      1.37 o 
 -15   3   3        3.10        4.31      1.12 o 
 -14   3   3       17.23       16.53      2.55 o 
 -13   3   3      299.78      303.31      6.29 o 
 -12   3   3      266.89      272.31      5.57 o 
 -11   3   3        7.04       13.06      1.07 o 
 -10   3   3       72.80       68.38      3.27 o 
  -9   3   3       16.39       18.87      1.13 o 
  -8   3   3      781.29      852.28      9.48 o 
  -7   3   3       25.52       33.89      1.06 o 
  -6   3   3      157.88      173.92      2.17 o 
  -5   3   3      418.44      470.92      5.00 o 
  -4   3   3        1.61        3.11      0.39 o 
  -3   3   3       15.34       11.38      0.72 o 
  -2   3   3      452.41      416.82      4.21 o 
  -1   3   3      701.04      694.12      7.18 o 
   0   3   3      350.83      338.63      4.01 o 
   1   3   3        8.75       10.86      0.54 o 
   2   3   3      347.94      348.05      4.39 o 
   3   3   3      170.65      158.76      2.43 o 
   4   3   3      112.71      114.93      2.10 o 
   5   3   3      108.52      110.43      2.33 o 
   6   3   3      340.37      352.60      5.90 o 
   7   3   3       66.16       73.35      2.62 o 
   8   3   3       95.55      101.54      3.72 o 
   9   3   3        2.15        2.93      1.46 o 
  10   3   3        4.16        3.72      1.75 o 
  11   3   3      288.44      299.05      6.65 o 
  12   3   3      610.21      572.21     11.96 o 
  13   3   3       22.84       20.95      2.78 o 
  14   3   3        7.25        9.64      2.09 o 
  15   3   3        1.06        0.43      2.12 o 
  16   3   3      139.17      158.18      9.43 o 
  17   3   3       18.01       12.61      3.80 o 
  18   3   3      146.92      154.05     22.25 o 
  19   3   3        8.06       11.42      3.90 o 
  20   3   3        8.07        3.06      3.69 o 
 -19   4   3       17.90       21.88      5.38 o 
 -18   4   3        2.15        3.83      3.84 o 
 -17   4   3        0.38        0.32      3.18 o 
 -16   4   3        0.02       -2.17      3.04 o 
 -15   4   3        7.49        7.48      3.39 o 
 -14   4   3        2.04       -0.09      2.73 o 
 -13   4   3       19.18       20.36      3.53 o 
 -12   4   3       14.91       17.91      3.54 o 
 -11   4   3      118.33      132.62      8.75 o 
 -10   4   3      125.74      133.54      6.13 o 
  -9   4   3      153.62      154.83      8.16 o 
  -8   4   3       37.05       34.26      4.00 o 
  -7   4   3       16.55       16.14      3.37 o 
  -6   4   3       76.94       82.22      3.51 o 
  -5   4   3       16.92       14.62      1.34 o 
  -4   4   3       91.92       98.34      2.31 o 
  -3   4   3       60.18       71.66      2.21 o 
  -2   4   3        6.66        8.17      1.15 o 
  -1   4   3       33.26       32.21      1.74 o 
   0   4   3        2.26        2.52      0.94 o 
   1   4   3       18.49       19.89      1.66 o 
   2   4   3      695.64      693.69     11.48 o 
   3   4   3       62.76       61.12      2.57 o 
   4   4   3      203.97      201.46      6.77 o 
   5   4   3      199.50      196.04      6.94 o 
   6   4   3        6.00        6.59      2.05 o 
   7   4   3        0.28        0.13      1.77 o 
   8   4   3        0.00       -0.23      1.74 o 
   9   4   3       14.77       11.89      2.53 o 
  10   4   3       24.50       31.32      3.26 o 
  11   4   3      167.20      156.77      6.25 o 
  12   4   3       52.28       39.52      3.54 o 
  13   4   3        4.45        1.25      2.26 o 
  14   4   3        2.90        4.55      3.90 o 
  15   4   3       31.01       29.01      4.20 o 
  16   4   3       20.25       32.30      7.59 o 
  17   4   3       25.24       29.65      4.65 o 
  18   4   3        3.52        3.62      3.95 o 
 -16   5   3        1.10       -1.48      3.58 o 
 -15   5   3       44.75       38.84      5.16 o 
 -14   5   3        3.50       -0.34      2.97 o 
 -13   5   3       19.64       22.62      4.86 o 
 -12   5   3       40.06       41.57      5.72 o 
 -11   5   3      191.21      198.25     10.09 o 
 -10   5   3      181.02      187.35      7.70 o 
  -9   5   3       31.22       21.30      6.75 o 
  -8   5   3        5.44        2.53      3.96 o 
  -7   5   3        0.43       -0.21      2.97 o 
  -6   5   3        0.13       -0.63      3.37 o 
  -5   5   3        0.51       -0.84      3.37 o 
  -4   5   3      304.52      326.24     12.55 o 
  -3   5   3      177.90      187.18      7.37 o 
  -2   5   3      125.23      132.11     27.63 o 
  -1   5   3       28.58       24.89      4.32 o 
   0   5   3        9.03        8.62      3.06 o 
   1   5   3       18.70       12.97      2.55 o 
   2   5   3      296.52      297.46      9.09 o 
   3   5   3      385.59      395.51     10.93 o 
   4   5   3       66.35       66.53      5.14 o 
   5   5   3      357.60      345.82     10.71 o 
   6   5   3        1.84        0.41      2.26 o 
   7   5   3       71.24       76.84      4.31 o 
   8   5   3        0.03        0.64      2.15 o 
   9   5   3      209.71      231.91      7.34 o 
  10   5   3      113.08      119.95      5.77 o 
  11   5   3      117.24      116.10     13.39 o 
  12   5   3      203.04      194.18     15.92 o 
  13   5   3       46.91       44.93      5.11 o 
  14   5   3       10.61        8.11      4.00 o 
  15   5   3        0.14       -2.32      4.64 o 
 -11   6   3        3.98       11.22      6.19 o 
 -10   6   3       29.75       28.10      6.38 o 
  -9   6   3        9.42        5.27      5.91 o 
  -8   6   3       23.72       15.40      6.75 o 
  -7   6   3       33.35       33.33      6.54 o 
  -6   6   3       27.07       24.05      5.91 o 
  -5   6   3        0.36       -3.16      4.64 o 
  -4   6   3       57.04       69.39      9.07 o 
  -3   6   3       85.67       90.49      7.59 o 
  -2   6   3       17.17       21.72      6.54 o 
  -1   6   3       33.93       45.06      6.33 o 
   0   6   3       15.68       13.29      4.29 o 
   1   6   3        0.13       -2.95      3.12 o 
   2   6   3       10.09        7.10      3.87 o 
   3   6   3        4.42        0.55      3.50 o 
   4   6   3        7.19        5.22      3.65 o 
   5   6   3        2.54        0.76      4.75 o 
   6   6   3        4.44        6.82      3.78 o 
   7   6   3        1.31        1.51      3.57 o 
   8   6   3       11.23        6.58      3.80 o 
   9   6   3        1.43       -0.48      3.23 o 
  10   6   3       28.42       27.00      6.75 o 
 -24   0   4      100.50      109.47     13.71 o 
 -23   0   4       14.68       11.81      6.75 o 
 -22   0   4       21.74       11.81      6.12 o 
 -21   0   4       92.42       65.39     10.12 o 
 -20   0   4       17.46       14.13      5.48 o 
 -19   0   4        0.23        0.42      4.01 o 
 -18   0   4       58.09       59.27      8.23 o 
 -17   0   4       55.97       57.37      7.80 o 
 -16   0   4       81.03       75.09      8.65 o 
 -15   0   4      608.52      608.27     13.28 o 
 -14   0   4      191.63      204.68      3.85 o 
 -13   0   4      198.53      229.98      3.73 o 
 -12   0   4      737.52      763.30      9.70 o 
 -11   0   4     1240.16     1196.07     14.88 o 
 -10   0   4      457.27      575.66      7.60 o 
  -9   0   4     9308.79     9863.77    123.66 o 
  -8   0   4      903.18     1044.37     14.42 o 
  -7   0   4    18995.14    18441.51    445.93 o 
  -6   0   4       21.73       22.96      1.72 o 
  -5   0   4     1306.98     1290.29     20.52 o 
  -4   0   4      528.77      526.22      8.56 o 
  -3   0   4      268.71      240.63      5.51 o 
  -2   0   4     5062.60     5451.49    141.32 o 
   0   0   4     8935.19     7879.06    235.60 o 
   1   0   4     1300.90     1259.20     31.64 o 
   2   0   4     1873.06     1859.95     35.43 o 
   3   0   4       28.32       26.95      1.58 o 
   4   0   4     1474.43     1448.92     22.62 o 
   5   0   4     1085.69     1085.02     15.04 o 
   6   0   4     5988.96     5663.81     99.69 o 
   7   0   4     2586.22     2413.29     31.84 o 
   8   0   4     1684.45     1761.07     20.56 o 
   9   0   4      170.03      185.72      2.96 o 
  10   0   4      682.06      685.50      9.45 o 
  11   0   4      438.42      432.73      7.48 o 
  12   0   4      481.02      504.54     11.66 o 
  13   0   4       79.74       83.02      3.98 o 
  14   0   4     6005.11     5783.84    132.88 o 
  15   0   4     2610.14     2633.57     52.55 o 
  16   0   4      209.30      206.71      8.50 o 
  17   0   4      416.38      412.31     11.40 o 
  18   0   4      640.66      620.97     15.23 o 
  19   0   4        0.02       -0.09      2.33 o 
  20   0   4        0.71        2.16      2.79 o 
  21   0   4       19.23       18.77      4.43 o 
  22   0   4        1.17       -0.21      4.01 o 
 -24   1   4       21.11       25.65      5.86 o 
 -23   1   4      129.88      143.16      7.98 o 
 -22   1   4        6.09        2.13      2.57 o 
 -21   1   4        1.34        0.00      3.28 o 
 -20   1   4       26.12       11.44      5.06 o 
 -19   1   4       85.84       71.29      6.71 o 
 -18   1   4        5.04        3.61      2.73 o 
 -17   1   4      739.23      647.62     19.09 o 
 -16   1   4       69.02       55.23      3.17 o 
 -15   1   4      115.20      118.83      3.61 o 
 -14   1   4      476.12      462.43      8.65 o 
 -13   1   4       26.63       27.29      0.98 o 
 -12   1   4        4.90        7.23      0.64 o 
 -11   1   4       18.13       19.28      0.65 o 
 -10   1   4      116.32       84.55      1.31 o 
  -9   1   4     1061.36     1063.66     10.68 o 
  -8   1   4     2136.41     2144.78     20.08 o 
  -7   1   4      807.83      810.15      8.15 o 
  -6   1   4       39.27       47.51      1.17 o 
  -5   1   4     1403.66     1433.25     13.83 o 
  -4   1   4     5130.32     5080.62     45.79 o 
  -3   1   4      592.38      642.59      6.81 o 
  -2   1   4    10882.20    11156.11    114.76 o 
  -1   1   4       37.49       37.77      0.85 o 
   0   1   4    16170.01    16201.99    198.48 o 
   1   1   4     9547.85     9508.44     97.42 o 
   2   1   4      755.77      777.38      8.85 o 
   3   1   4     2722.49     2860.24     30.11 o 
   4   1   4      911.95      959.61      9.80 o 
   5   1   4      752.77      854.65      9.64 o 
   6   1   4      463.18      457.83      5.07 o 
   7   1   4     1440.75     1621.63     14.91 o 
   8   1   4       52.82       67.38      1.04 o 
   9   1   4      159.79      161.03      2.16 o 
  10   1   4      492.07      459.24      6.00 o 
  11   1   4     1184.49     1184.97     15.82 o 
  12   1   4      688.75      711.02     11.64 o 
  13   1   4       69.07       74.78      2.19 o 
  14   1   4        0.07        0.01      0.99 o 
  15   1   4       71.27       69.75      2.45 o 
  16   1   4        3.69        5.98      1.40 o 
  17   1   4      140.76      140.01      6.08 o 
  18   1   4       19.89       14.85      2.28 o 
  19   1   4        6.56        4.89      2.31 o 
  20   1   4        5.93       12.25      2.81 o 
  21   1   4        0.23       -1.14      3.27 o 
  22   1   4        4.23        0.28      3.75 o 
 -23   2   4        3.65       -1.90      5.06 o 
 -22   2   4        2.18        1.69      5.27 o 
 -21   2   4        2.99       -2.11      4.22 o 
 -20   2   4       61.14       53.69      4.98 o 
 -19   2   4       58.89       68.52      5.08 o 
 -18   2   4        6.68        7.38      2.75 o 
 -17   2   4       67.26       65.38      2.47 o 
 -16   2   4      568.45      585.93      9.92 o 
 -15   2   4       33.69       38.12      2.45 o 
 -14   2   4      406.81      425.70      7.65 o 
 -13   2   4     1190.22     1142.54     14.23 o 
 -12   2   4        7.36       10.14      0.68 o 
 -11   2   4      142.47      139.81      2.68 o 
 -10   2   4      789.15      790.41      8.43 o 
  -9   2   4     1946.61     1832.44     16.53 o 
  -8   2   4     1479.55     1420.71     12.66 o 
  -7   2   4     2822.76     2813.85     24.12 o 
  -6   2   4       18.03       25.26      0.79 o 
  -5   2   4      857.18      891.66      9.39 o 
  -4   2   4       70.14       55.12      1.04 o 
  -3   2   4        0.29       12.39      0.42 o 
  -2   2   4     5454.07     5520.77     46.73 o 
  -1   2   4     1522.54     1525.19     12.73 o 
   0   2   4      658.80      650.20      5.91 o 
   1   2   4      176.33      146.47      1.78 o 
   2   2   4      144.17      103.10      1.32 o 
   3   2   4     1216.94     1124.33     10.70 o 
   4   2   4     1121.57     1074.64     10.96 o 
   5   2   4     1787.24     1770.29     17.95 o 
   6   2   4      168.58      165.21      2.27 o 
   7   2   4      358.47      356.22      3.91 o 
   8   2   4      965.74     1002.52     12.82 o 
   9   2   4        2.96        8.79      1.50 o 
  10   2   4       16.24       20.39      2.26 o 
  11   2   4      665.09      642.93     12.35 o 
  12   2   4      192.98      196.79      5.77 o 
  13   2   4        5.90        3.97      1.86 o 
  14   2   4       58.32       57.27      3.45 o 
  15   2   4       99.83       90.69      4.09 o 
  16   2   4      207.61      186.93      7.07 o 
  17   2   4      101.52      104.76      3.89 o 
  18   2   4       65.62       78.03      3.17 o 
  19   2   4        5.41        2.39      2.07 o 
  20   2   4        0.16       -0.16      2.35 o 
  21   2   4       99.47      125.14     10.75 o 
 -21   3   4      117.04      113.47      8.83 o 
 -20   3   4       54.66       48.42      6.31 o 
 -19   3   4        0.01       -0.60      2.91 o 
 -18   3   4       47.56       46.85      2.27 o 
 -17   3   4        9.53       12.25      1.50 o 
 -16   3   4       35.73       35.52      1.94 o 
 -15   3   4      535.05      533.75     10.93 o 
 -14   3   4      199.83      196.44      5.06 o 
 -13   3   4       22.80       22.41      1.89 o 
 -12   3   4     1004.82      977.59     15.64 o 
 -11   3   4       97.18      103.83      2.50 o 
 -10   3   4      442.48      423.43      5.83 o 
  -9   3   4      986.66     1005.40     12.43 o 
  -8   3   4       27.04       26.10      0.90 o 
  -7   3   4       48.12       60.11      1.36 o 
  -6   3   4      382.67      411.85      5.09 o 
  -5   3   4      186.00      167.93      2.22 o 
  -4   3   4      555.46      537.46      5.54 o 
  -3   3   4     1218.92     1187.56     11.21 o 
  -2   3   4      907.77      873.97      7.83 o 
  -1   3   4     1222.09     1161.20     10.16 o 
   0   3   4     1759.15     1756.78     16.94 o 
   1   3   4     1175.13     1127.48     12.12 o 
   2   3   4     1108.19     1066.35     12.55 o 
   3   3   4     1376.36     1291.22     14.63 o 
   4   3   4     1319.70     1252.01     18.81 o 
   5   3   4      247.47      257.77      4.96 o 
   6   3   4       35.71       31.21      3.13 o 
   7   3   4        2.16        1.61      1.38 o 
   8   3   4        7.38        8.33      1.82 o 
   9   3   4      162.44      149.15      6.82 o 
  10   3   4      234.19      229.69      7.55 o 
  11   3   4       21.10       31.19      2.87 o 
  12   3   4      183.15      170.11      6.23 o 
  13   3   4       73.17       71.82      3.48 o 
  14   3   4        0.01       -0.18      1.95 o 
  15   3   4        2.92        0.97      2.19 o 
  16   3   4        0.81        0.37      2.16 o 
  17   3   4       99.31      100.70     10.76 o 
  18   3   4        1.83       -0.38      3.12 o 
  19   3   4        9.64       14.86      4.02 o 
 -19   4   4       26.09       27.85      5.44 o 
 -18   4   4       10.41        9.08      3.78 o 
 -17   4   4       30.89       30.65      5.21 o 
 -16   4   4       60.62       71.54      5.77 o 
 -15   4   4       82.08      100.96      7.93 o 
 -14   4   4      331.97      335.38     10.54 o 
 -13   4   4        2.62        5.65      1.15 o 
 -12   4   4       20.54       20.68      1.51 o 
 -11   4   4       20.21       19.96      1.48 o 
 -10   4   4       38.19       37.41      2.03 o 
  -9   4   4       91.47       88.13      5.93 o 
  -8   4   4      391.19      364.16     10.29 o 
  -7   4   4      337.30      325.36      9.22 o 
  -6   4   4      286.85      263.26      8.51 o 
  -5   4   4      173.23      171.34      6.92 o 
  -4   4   4      436.98      455.98      9.49 o 
  -3   4   4      303.42      301.66      8.21 o 
  -2   4   4        0.00       -0.08      0.87 o 
  -1   4   4       13.81       17.43      1.50 o 
   0   4   4        4.47        2.80      1.68 o 
   1   4   4       50.28       57.56      2.89 o 
   2   4   4      419.04      404.72      9.51 o 
   3   4   4       50.86       60.16      3.20 o 
   4   4   4       16.57       18.30      2.26 o 
   5   4   4      267.91      263.85      6.90 o 
   6   4   4      207.28      206.53      5.75 o 
   7   4   4      216.45      210.80      7.07 o 
   8   4   4      367.95      359.81      8.99 o 
   9   4   4      155.27      146.35      5.69 o 
  10   4   4       70.82       70.28      3.92 o 
  11   4   4       73.69       71.91      4.33 o 
  12   4   4       12.19       12.43      2.64 o 
  13   4   4        6.85        9.65      2.77 o 
  14   4   4       23.41       30.16      4.40 o 
  15   4   4        0.00       -1.76      2.94 o 
  16   4   4       58.56       62.92      5.77 o 
  17   4   4       53.89       61.33      6.96 o 
 -16   5   4       71.45       72.88      7.05 o 
 -15   5   4       34.11       45.12     10.86 o 
 -14   5   4       22.88       26.99      4.29 o 
 -13   5   4       92.35       98.63      6.44 o 
 -12   5   4        0.05       -2.42      2.94 o 
 -11   5   4       37.76       44.50      8.65 o 
 -10   5   4      186.28      188.35     10.97 o 
  -9   5   4        4.97        7.54      4.02 o 
  -8   5   4       10.77       15.26      4.15 o 
  -7   5   4       78.73       75.51      7.17 o 
  -6   5   4       50.75       41.55      5.69 o 
  -5   5   4        0.01       -2.11      3.37 o 
  -4   5   4       16.87       18.98      5.27 o 
  -3   5   4       16.88       20.65      4.17 o 
  -2   5   4       83.65       75.35      6.31 o 
  -1   5   4       36.76       36.04      3.08 o 
   0   5   4       33.47       34.22      3.12 o 
   1   5   4       41.94       43.72      3.49 o 
   2   5   4        7.15        4.28      2.26 o 
   3   5   4        0.05       -2.04      2.04 o 
   4   5   4      136.64      126.64      5.46 o 
   5   5   4       29.48       32.44      3.74 o 
   6   5   4       39.23       42.84      3.69 o 
   7   5   4        2.49        4.11      2.42 o 
   8   5   4       69.74       71.65      6.00 o 
   9   5   4       80.05       82.78      5.18 o 
  10   5   4       21.50       20.47      3.32 o 
  11   5   4      263.17      250.92     11.30 o 
  12   5   4       11.98       12.56      4.23 o 
  13   5   4        0.17        1.71      3.65 o 
  14   5   4      104.38      108.73      8.57 o 
 -10   6   4        0.02        2.11      5.91 o 
  -9   6   4       12.49       19.19      7.17 o 
  -8   6   4       11.92       17.72      5.91 o 
  -7   6   4        6.53        9.07      6.33 o 
  -6   6   4       39.05       29.32      7.17 o 
  -5   6   4       24.89       25.31      6.75 o 
  -4   6   4        5.37        2.11      5.69 o 
  -3   6   4       44.32       35.01      7.17 o 
  -2   6   4        0.00       -3.16      4.85 o 
  -1   6   4       13.23       14.98      5.69 o 
   0   6   4       27.72       27.56      5.51 o 
   1   6   4        3.84        2.87      3.48 o 
   2   6   4        0.02       -2.40      3.24 o 
   3   6   4      137.13      149.96     14.34 o 
   4   6   4      122.67      133.37      7.41 o 
   5   6   4        0.43        0.34      3.69 o 
   6   6   4        0.03       -0.79      2.35 o 
   7   6   4        0.87       -0.86      2.61 o 
   8   6   4        0.03        2.66      2.93 o 
   9   6   4        1.40        2.86      3.47 o 
 -24   1   5        0.00        0.05      2.62 o 
 -23   1   5       24.51       18.76      3.72 o 
 -22   1   5       53.66       42.74      6.16 o 
 -21   1   5      126.30      140.01      9.92 o 
 -20   1   5        0.40       -0.84      2.83 o 
 -19   1   5        1.18       -0.58      2.82 o 
 -18   1   5      165.30      124.78      8.42 o 
 -17   1   5       39.20       33.76      1.76 o 
 -16   1   5        2.19        3.64      0.77 o 
 -15   1   5       28.12       25.76      1.51 o 
 -14   1   5        0.08        1.05      0.44 o 
 -13   1   5        0.33        0.71      0.39 o 
 -12   1   5        5.72       10.27      1.04 o 
 -11   1   5       76.91       99.46      2.03 o 
 -10   1   5      133.16      139.36      2.32 o 
  -9   1   5      103.54      120.96      1.97 o 
  -8   1   5      159.18      192.47      2.72 o 
  -7   1   5        5.49        5.98      0.67 o 
  -6   1   5       30.93       37.12      0.77 o 
  -5   1   5       19.31       16.36      0.59 o 
  -4   1   5      526.51      528.30      5.78 o 
  -3   1   5      531.14      520.55      6.77 o 
  -2   1   5     2535.62     2664.87     28.25 o 
  -1   1   5    19479.40    18884.64    255.97 o 
   0   1   5       45.09       36.25      1.86 o 
   1   1   5       27.53       22.67      0.77 o 
   2   1   5      695.86      732.78      7.22 o 
   3   1   5      323.43      346.06      4.23 o 
   4   1   5      497.45      551.02      6.43 o 
   5   1   5      315.74      346.43      7.53 o 
   6   1   5     4017.05     4449.74     46.76 o 
   7   1   5        1.10        3.26      0.46 o 
   8   1   5      159.61      169.40      2.71 o 
   9   1   5       53.71       66.13      1.73 o 
  10   1   5      165.05      179.30      3.07 o 
  11   1   5        0.03        0.28      0.32 o 
  12   1   5        0.01       -0.93      0.93 o 
  13   1   5      200.19      211.04      5.26 o 
  14   1   5        0.08       -1.26      1.26 o 
  15   1   5       32.98       33.46      2.31 o 
  16   1   5        0.25        0.94      1.52 o 
  17   1   5      229.20      243.72      6.84 o 
  18   1   5       54.13       43.07      3.34 o 
  19   1   5       15.38       11.59      2.53 o 
  20   1   5      144.19      177.33      7.12 o 
  21   1   5        0.01       -2.15      2.15 o 
 -23   2   5        0.04        0.21      5.69 o 
 -22   2   5        6.14        1.90      4.85 o 
 -21   2   5        9.61        2.52      3.54 o 
 -20   2   5        0.45       -2.40      3.09 o 
 -19   2   5       92.14       90.77      4.93 o 
 -18   2   5       72.44       74.82      2.56 o 
 -17   2   5       79.07       81.27      2.73 o 
 -16   2   5       16.42       17.51      1.19 o 
 -15   2   5      136.97      131.88      3.71 o 
 -14   2   5       63.06       59.31      2.72 o 
 -13   2   5        0.58        3.88      1.17 o 
 -12   2   5      136.03      114.28      2.19 o 
 -11   2   5      250.93      244.82      3.49 o 
 -10   2   5     1148.70     1119.84     12.12 o 
  -9   2   5     1174.50     1118.89     10.60 o 
  -8   2   5       22.43       29.21      0.93 o 
  -7   2   5        0.06        0.77      0.28 o 
  -6   2   5      353.14      388.05      4.23 o 
  -5   2   5      663.50      740.50      7.15 o 
  -4   2   5     1496.98     1696.66     14.99 o 
  -3   2   5       68.62       76.93      1.40 o 
  -2   2   5      333.89      358.86      4.08 o 
  -1   2   5      895.40     1011.89      9.06 o 
   0   2   5      298.56      305.89      3.05 o 
   1   2   5       12.87       11.57      0.41 o 
   2   2   5      455.30      484.48      5.20 o 
   3   2   5      130.10      139.47      1.84 o 
   4   2   5      305.04      330.26      3.80 o 
   5   2   5      321.48      344.81      4.55 o 
   6   2   5      639.80      616.37      7.00 o 
   7   2   5       18.43       20.75      0.52 o 
   8   2   5       34.84       46.44      1.06 o 
   9   2   5       23.56       27.21      1.09 o 
  10   2   5       10.06       11.14      1.98 o 
  11   2   5       19.53       18.50      1.89 o 
  12   2   5       22.22       21.39      2.25 o 
  13   2   5        7.53       12.17      2.22 o 
  14   2   5       73.07       76.52      4.38 o 
  15   2   5      112.23      132.69      3.93 o 
  16   2   5        6.13        5.82      1.60 o 
  17   2   5       14.81       14.00      2.10 o 
  18   2   5       19.47       25.28      2.26 o 
  19   2   5       14.74       16.37      2.35 o 
  20   2   5       91.19       98.74     20.67 o 
 -21   3   5        1.76       -0.13      3.60 o 
 -20   3   5        1.69       -0.83      3.42 o 
 -19   3   5       11.47        6.74      1.79 o 
 -18   3   5        4.01        3.35      1.35 o 
 -17   3   5      305.13      337.79     16.03 o 
 -16   3   5       29.14       35.52      2.86 o 
 -15   3   5        1.87       -0.61      0.79 o 
 -14   3   5       81.49       78.11      2.56 o 
 -13   3   5      143.21      138.41      4.15 o 
 -12   3   5        2.80        3.44      1.07 o 
 -11   3   5     1269.65     1259.71     16.07 o 
 -10   3   5      884.29      850.12     11.59 o 
  -9   3   5      912.82      889.75     11.50 o 
  -8   3   5       16.26       17.36      1.22 o 
  -7   3   5       32.77       28.27      1.38 o 
  -6   3   5        5.49        5.71      0.59 o 
  -5   3   5       10.57       18.04      0.77 o 
  -4   3   5      234.88      254.79      3.96 o 
  -3   3   5       25.47       26.03      0.71 o 
  -2   3   5       60.26       71.39      1.26 o 
  -1   3   5      187.97      176.97      2.53 o 
   0   3   5       10.80        8.06      0.58 o 
   1   3   5      352.28      354.37      4.98 o 
   2   3   5        3.84        2.31      0.60 o 
   3   3   5       92.41       90.95      2.27 o 
   4   3   5      525.80      520.46     10.60 o 
   5   3   5      238.86      243.29      6.79 o 
   6   3   5       13.61       12.55      2.10 o 
   7   3   5       60.73       55.75      3.75 o 
   8   3   5       15.31       12.99      2.91 o 
   9   3   5        0.02        0.50      1.57 o 
  10   3   5      106.86       88.56      3.99 o 
  11   3   5      150.15      128.82      5.46 o 
  12   3   5      170.62      143.45      5.14 o 
  13   3   5       92.71       71.10      4.07 o 
  14   3   5       62.07       64.35      4.42 o 
  15   3   5       58.30       62.56      6.48 o 
  16   3   5        5.79        3.60      2.49 o 
  17   3   5       20.58       18.74      2.43 o 
  18   3   5        4.32        1.35      4.01 o 
  19   3   5        5.78        4.16      2.71 o 
 -19   4   5       31.77       43.03      6.64 o 
 -18   4   5       16.58       20.43      1.90 o 
 -17   4   5       41.99       47.71      2.55 o 
 -16   4   5       18.63       20.76      1.73 o 
 -15   4   5       13.20       15.14      1.57 o 
 -14   4   5        3.02        0.98      0.99 o 
 -13   4   5       76.08       78.28      4.03 o 
 -12   4   5      231.39      199.16      6.52 o 
 -11   4   5        4.42        4.48      1.14 o 
 -10   4   5       29.92       30.54      1.81 o 
  -9   4   5       43.50       45.73      2.16 o 
  -8   4   5      173.29      172.83      5.74 o 
  -7   4   5        6.60        6.34      1.29 o 
  -6   4   5       98.54       92.25     10.45 o 
  -5   4   5       73.80       77.27      2.64 o 
  -4   4   5      115.10      119.64      4.05 o 
  -3   4   5        7.44        5.90      1.65 o 
  -2   4   5        2.69        1.88      1.47 o 
  -1   4   5        2.94        1.89      1.66 o 
   0   4   5       77.88       77.75      4.90 o 
   1   4   5       62.57       64.06      4.16 o 
   2   4   5      337.17      333.62      9.46 o 
   3   4   5     1207.78     1154.75     19.54 o 
   4   4   5      114.85      122.53      4.45 o 
   5   4   5      397.42      416.49      9.82 o 
   6   4   5      312.49      299.20     16.23 o 
   7   4   5       76.10       84.83      4.08 o 
   8   4   5        4.42        4.43      2.09 o 
   9   4   5        3.05        2.82      1.94 o 
  10   4   5       11.78       13.41      2.60 o 
  11   4   5       25.90       24.69      3.09 o 
  12   4   5       73.16       66.00      4.22 o 
  13   4   5       35.57       35.84      3.47 o 
  14   4   5       51.21       50.24      4.36 o 
  15   4   5        3.84        1.87      3.19 o 
  16   4   5       11.54        9.14      3.85 o 
  17   4   5        0.02       -1.03      3.48 o 
 -16   5   5       50.09       52.24      6.84 o 
 -15   5   5       17.33       15.19      4.33 o 
 -14   5   5        0.01       -1.31      3.39 o 
 -13   5   5        2.06       -0.75      2.93 o 
 -12   5   5        8.69        9.80      4.60 o 
 -11   5   5        3.71        3.99      4.07 o 
 -10   5   5       11.94        9.89      4.58 o 
  -9   5   5        4.03        6.12      4.85 o 
  -8   5   5        5.26        5.27      4.01 o 
  -7   5   5      106.50       79.31      8.02 o 
  -6   5   5        9.18        8.86      4.64 o 
  -5   5   5       15.04       16.24      4.43 o 
  -4   5   5      205.15      217.67     12.23 o 
  -3   5   5        4.98       10.76      5.69 o 
  -2   5   5        1.84       -0.58      2.48 o 
  -1   5   5       25.45       25.66      2.88 o 
   0   5   5       88.49       91.83      4.73 o 
   1   5   5       16.71       18.20      3.00 o 
   2   5   5      155.77      152.48      6.21 o 
   3   5   5       20.59       19.99      3.08 o 
   4   5   5       42.34       44.64      4.11 o 
   5   5   5      121.47      131.78      5.73 o 
   6   5   5       32.89       36.22      3.48 o 
   7   5   5       93.41       98.74      6.16 o 
   8   5   5       19.41       21.86      3.15 o 
   9   5   5        0.49       -0.23      2.54 o 
  10   5   5       43.25       52.43      4.65 o 
  11   5   5        7.11        4.54      2.89 o 
  12   5   5        0.03       -1.13      2.65 o 
  13   5   5        0.86        1.42      3.34 o 
 -11   6   5       13.00        4.85      6.54 o 
 -10   6   5        8.20       16.03      7.17 o 
  -9   6   5       11.32        6.12      6.12 o 
  -8   6   5        2.06        2.74      5.48 o 
  -7   6   5        0.11       -1.69      5.06 o 
  -6   6   5        6.17        9.91      5.69 o 
  -5   6   5        3.73        3.59      5.91 o 
  -4   6   5       40.87       41.97      8.02 o 
  -3   6   5       93.24       82.68      8.02 o 
  -2   6   5       33.28       33.11      6.33 o 
  -1   6   5       30.29       33.33      7.80 o 
   0   6   5        2.07        5.06      4.85 o 
   1   6   5       14.44        8.48      3.95 o 
   2   6   5        0.39        3.80      3.88 o 
   3   6   5        2.90        5.29      4.75 o 
   4   6   5       38.30       31.25      4.95 o 
   5   6   5       12.38       12.89      3.25 o 
   6   6   5        0.97        3.08      2.79 o 
   7   6   5        7.40        4.32      2.96 o 
   8   6   5       12.06       13.65      3.43 o 
 -24   0   6        2.32        2.53      5.91 o 
 -23   0   6        6.72        2.53      5.69 o 
 -22   0   6        0.07        1.27      4.43 o 
 -21   0   6       29.08       14.55      6.12 o 
 -20   0   6        6.36        3.37      4.64 o 
 -19   0   6      436.69      399.28     21.51 o 
 -18   0   6        0.02       26.58      6.54 o 
 -17   0   6        1.68        0.16      0.84 o 
 -16   0   6       46.35       56.98      2.64 o 
 -15   0   6     1501.82     1499.58     30.99 o 
 -14   0   6     1905.99     1831.47     53.04 o 
 -13   0   6     2221.93     2200.39     38.46 o 
 -12   0   6     1081.57     1100.09     16.63 o 
 -11   0   6      862.03      904.54     15.58 o 
 -10   0   6      933.72      930.09     14.48 o 
  -9   0   6        1.24        6.72      1.04 o 
  -8   0   6     1854.68     1966.79     26.31 o 
  -7   0   6     3535.11     3564.35     46.34 o 
  -6   0   6      537.75      487.63      8.13 o 
  -5   0   6     2148.93     2064.79     31.51 o 
  -4   0   6       41.77       52.81      1.64 o 
  -3   0   6       80.25       76.14      2.30 o 
  -2   0   6      176.79      150.76     15.61 o 
  -1   0   6     2103.48     2203.86    124.34 o 
   0   0   6      558.88      594.36     12.06 o 
   1   0   6      436.85      391.44      8.36 o 
   2   0   6      321.37      285.69     17.92 o 
   3   0   6      828.55      743.09     14.77 o 
   4   0   6      209.02      162.65      4.40 o 
   5   0   6      424.71      317.54      6.84 o 
   6   0   6       45.34       38.18      1.43 o 
   7   0   6      478.56      520.77      8.38 o 
   8   0   6       79.72       85.08      1.97 o 
   9   0   6     1369.55     1308.80     20.49 o 
  10   0   6      543.00      511.04      9.05 o 
  11   0   6     1581.75     1524.82     30.96 o 
  12   0   6       48.49       52.21      2.51 o 
  13   0   6      221.36      226.22      8.28 o 
  14   0   6     1160.18     1156.59     26.39 o 
  15   0   6      138.76      148.35     11.18 o 
  16   0   6       86.18       80.03      4.44 o 
  17   0   6      576.79      565.69     14.08 o 
  18   0   6       14.41       13.29      4.22 o 
  19   0   6        3.98        6.96      3.37 o 
  20   0   6        0.01       -0.84      3.80 o 
  21   0   6       28.62       35.86      5.48 o 
 -24   1   6        0.83        1.38      4.44 o 
 -23   1   6       12.66       20.88      5.44 o 
 -22   1   6       39.72       42.94     10.23 o 
 -21   1   6       91.95       97.85      9.39 o 
 -20   1   6      121.98      124.28      9.39 o 
 -19   1   6      137.96      128.27     20.78 o 
 -18   1   6        3.14        4.72      0.82 o 
 -17   1   6        1.36        3.74      0.80 o 
 -16   1   6       47.37       34.82      1.94 o 
 -15   1   6      124.42      123.65      2.73 o 
 -14   1   6      260.17      255.58      4.77 o 
 -13   1   6      123.65      127.29      2.81 o 
 -12   1   6      397.21      394.36      6.00 o 
 -11   1   6      442.65      440.23      5.31 o 
 -10   1   6       34.69       29.93      0.81 o 
  -9   1   6      685.22      700.43      8.84 o 
  -8   1   6      672.60      626.09      7.08 o 
  -7   1   6      302.63      282.92      3.63 o 
  -6   1   6     2085.05     2082.38     20.84 o 
  -5   1   6     3134.15     3219.82     34.42 o 
  -4   1   6      869.21      809.81      9.99 o 
  -3   1   6      915.98      811.64     11.29 o 
  -2   1   6      528.76      441.98      5.59 o 
  -1   1   6      755.91      757.47      9.74 o 
   0   1   6      521.45      500.03      6.68 o 
   1   1   6        1.63        1.02      0.20 o 
   2   1   6       92.23       91.27      1.50 o 
   3   1   6       32.51       37.56      1.11 o 
   4   1   6      614.30      649.65      7.44 o 
   5   1   6      239.14      214.15      3.02 o 
   6   1   6     1779.00     1806.60     20.06 o 
   7   1   6     1119.45     1204.11     13.63 o 
   8   1   6       45.91       63.84      2.78 o 
   9   1   6      119.96      100.83      3.17 o 
  10   1   6      103.03       95.32      3.08 o 
  11   1   6      109.01      115.34      3.12 o 
  12   1   6       63.41       62.60      2.90 o 
  13   1   6      107.32      110.15      3.65 o 
  14   1   6      480.23      485.72      9.56 o 
  15   1   6        2.40        1.54      1.48 o 
  16   1   6       82.33       80.78      3.20 o 
  17   1   6        1.64        2.66      2.09 o 
  18   1   6       62.17       63.41      4.32 o 
  19   1   6       63.56       67.79      4.78 o 
  20   1   6       13.50       16.74      2.74 o 
  21   1   6       42.36       56.65      4.62 o 
 -23   2   6      176.75      179.92     17.08 o 
 -22   2   6       23.12       13.79      4.70 o 
 -21   2   6      126.45      110.81      8.94 o 
 -20   2   6      113.30      126.77      9.55 o 
 -19   2   6      203.88      192.33     15.97 o 
 -18   2   6      104.79      102.29      3.28 o 
 -17   2   6       48.93       47.35      4.05 o 
 -16   2   6        4.37        5.53      0.99 o 
 -15   2   6        2.48        4.24      1.22 o 
 -14   2   6       38.44       39.28      3.73 o 
 -13   2   6        2.64        7.06      0.91 o 
 -12   2   6       11.69       12.58      0.88 o 
 -11   2   6        0.45        0.08      0.53 o 
 -10   2   6       17.41       16.53      1.22 o 
  -9   2   6       14.91       13.08      0.66 o 
  -8   2   6      392.28      375.25      4.32 o 
  -7   2   6       20.22       21.84      0.70 o 
  -6   2   6       30.56       41.79      1.07 o 
  -5   2   6      161.66      192.48      2.63 o 
  -4   2   6      232.65      263.31      2.83 o 
  -3   2   6      680.99      778.88      7.71 o 
  -2   2   6     5783.20     6288.44     62.50 o 
  -1   2   6      169.32      152.41      2.04 o 
   0   2   6       51.92       35.82      1.60 o 
   1   2   6     6426.31     6471.41     60.66 o 
   2   2   6     1397.84     1315.96     14.05 o 
   3   2   6       43.98       32.42      1.41 o 
   4   2   6       77.60       87.58      2.06 o 
   5   2   6      207.90      185.89      2.68 o 
   6   2   6      444.70      439.86      7.56 o 
   7   2   6      913.75      847.40     13.60 o 
   8   2   6     1235.72     1162.97     17.96 o 
   9   2   6      601.18      566.26      9.71 o 
  10   2   6      122.24      115.23      4.01 o 
  11   2   6       10.63       12.04      2.14 o 
  12   2   6      246.65      257.38      6.89 o 
  13   2   6      186.88      172.62      4.11 o 
  14   2   6        3.02        2.88      1.36 o 
  15   2   6       35.86       28.89      2.47 o 
  16   2   6        2.38        2.66      1.86 o 
  17   2   6        1.75       -0.56      1.70 o 
  18   2   6       13.24       11.39      2.22 o 
  19   2   6       36.45       47.15      3.51 o 
  20   2   6       28.12       32.96      3.58 o 
 -21   3   6        5.44        7.59      5.91 o 
 -20   3   6        1.11       -2.39      3.35 o 
 -19   3   6        1.30       -0.41      1.01 o 
 -18   3   6        7.07        6.46      1.19 o 
 -17   3   6       22.52       16.36      1.85 o 
 -16   3   6      751.31      756.53     12.35 o 
 -15   3   6       65.31       63.70      2.46 o 
 -14   3   6        2.36        2.36      0.95 o 
 -13   3   6     2361.89     2338.06     32.76 o 
 -12   3   6      325.37      327.47      6.65 o 
 -11   3   6      162.06      169.64      4.22 o 
 -10   3   6      417.74      405.31      7.64 o 
  -9   3   6      494.26      458.91      8.40 o 
  -8   3   6       26.54       31.09      1.53 o 
  -7   3   6      407.49      408.99      7.00 o 
  -6   3   6       62.11       59.59      1.70 o 
  -5   3   6        5.31        7.26      0.89 o 
  -4   3   6        2.80        5.17      1.01 o 
  -3   3   6      106.07      113.42      3.28 o 
  -2   3   6      302.09      299.57      4.09 o 
  -1   3   6      548.18      559.07      6.86 o 
   0   3   6     1052.07     1035.01     12.04 o 
   1   3   6      488.25      465.42      6.54 o 
   2   3   6      906.05      878.92     11.16 o 
   3   3   6       59.27       62.80      3.35 o 
   4   3   6        3.23        3.93      0.83 o 
   5   3   6       18.66       24.52      1.93 o 
   6   3   6      325.07      310.44      7.30 o 
   7   3   6       46.39       48.35      2.98 o 
   8   3   6      713.56      720.80     14.82 o 
   9   3   6        0.78        1.04      1.78 o 
  10   3   6       23.97       20.56      4.20 o 
  11   3   6      301.90      280.41      9.02 o 
  12   3   6       54.45       42.27      3.40 o 
  13   3   6       91.16       88.34      4.42 o 
  14   3   6      239.78      206.06     10.39 o 
  15   3   6       10.22       12.01      2.29 o 
  16   3   6       46.16       44.89      3.46 o 
  17   3   6        0.01       -1.59      1.59 o 
  18   3   6        0.01       -1.05      1.88 o 
 -19   4   6       25.31       32.99      2.90 o 
 -18   4   6        9.13        7.46      1.77 o 
 -17   4   6       40.27       37.21      3.50 o 
 -16   4   6        0.70        0.42      1.79 o 
 -15   4   6        6.12        5.37      1.86 o 
 -14   4   6       97.35       93.70      5.38 o 
 -13   4   6        0.08       -1.41      2.22 o 
 -12   4   6       51.53       55.60      2.51 o 
 -11   4   6        7.87        7.27      1.11 o 
 -10   4   6       16.64       18.70      1.66 o 
  -9   4   6      278.50      259.26      7.01 o 
  -8   4   6      100.46       99.37      3.48 o 
  -7   4   6      367.00      345.76     10.53 o 
  -6   4   6     1916.75     1974.13     28.70 o 
  -5   4   6      602.08      571.33      9.75 o 
  -4   4   6        1.30        1.39      0.90 o 
  -3   4   6        0.01        0.35      0.72 o 
  -2   4   6      135.49      144.16      3.32 o 
  -1   4   6       29.48       29.37      3.07 o 
   0   4   6        0.18       -1.66      1.66 o 
   1   4   6      377.36      383.73      9.61 o 
   2   4   6     1141.45     1088.56     21.33 o 
   3   4   6        2.32        1.10      2.92 o 
   4   4   6     1051.18     1014.29     19.58 o 
   5   4   6      328.32      344.65      9.06 o 
   6   4   6      140.14      129.45      4.99 o 
   7   4   6      132.30      120.25      5.51 o 
   8   4   6       10.53       10.89      2.42 o 
   9   4   6       20.17       21.45      2.91 o 
  10   4   6        1.18        1.84      2.27 o 
  11   4   6       17.11       17.69      2.98 o 
  12   4   6       21.03       21.50      3.32 o 
  13   4   6        6.32        2.50      2.54 o 
  14   4   6      101.28      106.50      6.12 o 
  15   4   6        6.63        5.27      2.80 o 
  16   4   6       39.00       55.03      5.77 o 
 -16   5   6       43.67       51.23      5.82 o 
 -15   5   6        7.20        7.83      3.72 o 
 -14   5   6        7.49       12.44      5.91 o 
 -13   5   6       72.19       78.46      8.86 o 
 -12   5   6        7.84       10.11      4.42 o 
 -11   5   6        0.78       -1.59      3.43 o 
 -10   5   6       14.35       10.77      4.82 o 
  -9   5   6       32.94       32.90      6.54 o 
  -8   5   6        0.30       -0.42      4.01 o 
  -7   5   6       48.68       42.18      6.33 o 
  -6   5   6      206.77      184.98     11.39 o 
  -5   5   6       41.94       34.24      3.78 o 
  -4   5   6       30.79       36.98      5.27 o 
  -3   5   6      144.81      135.82      8.65 o 
  -2   5   6        0.06       -0.69      2.53 o 
  -1   5   6      102.37      105.42      7.37 o 
   0   5   6      172.11      165.72     10.41 o 
   1   5   6       14.79       13.81      2.69 o 
   2   5   6       57.65       52.92      3.92 o 
   3   5   6       57.94       60.59      4.13 o 
   4   5   6       78.70       73.52      4.70 o 
   5   5   6        9.98        9.69      2.73 o 
   6   5   6        0.94        1.49      2.38 o 
   7   5   6       48.22       52.03      4.83 o 
   8   5   6       58.58       63.86      5.26 o 
   9   5   6       58.16       69.44      5.90 o 
  10   5   6        3.69        3.45      2.85 o 
  11   5   6        8.54        5.22      2.85 o 
  12   5   6       15.03       11.68      3.18 o 
  13   5   6        1.77        3.35      3.70 o 
 -10   6   6       76.36       75.03     22.36 o 
  -9   6   6       31.61       27.00      8.44 o 
  -8   6   6        1.27        2.11      5.69 o 
  -7   6   6        6.60        9.49      6.12 o 
  -6   6   6       33.14       27.00      7.38 o 
  -5   6   6        9.93        8.23      6.33 o 
  -4   6   6        6.15        9.07      6.12 o 
  -3   6   6       36.26       43.24      7.38 o 
  -2   6   6       44.46       44.50      9.70 o 
  -1   6   6       10.85        8.23      5.27 o 
   0   6   6       38.26       33.75      7.38 o 
   1   6   6      103.05      130.77     13.29 o 
   2   6   6       71.34       78.25      8.65 o 
   3   6   6       11.22       11.93      3.25 o 
   4   6   6       10.16       12.40      3.40 o 
   5   6   6       25.60       24.64      3.86 o 
   6   6   6       20.76       16.18      3.57 o 
   7   6   6       32.22       34.81      4.26 o 
 -24   1   7       99.49       91.96     13.08 o 
 -23   1   7        0.40       -2.63      3.80 o 
 -22   1   7        5.18        2.75      3.72 o 
 -21   1   7       12.99        9.42      4.17 o 
 -20   1   7        4.36        5.27      3.88 o 
 -19   1   7       99.14      101.63      8.27 o 
 -18   1   7       14.39       17.38      1.42 o 
 -17   1   7        4.98        1.81      0.81 o 
 -16   1   7       11.64       11.39      1.18 o 
 -15   1   7       27.42       23.78      1.83 o 
 -14   1   7       46.87       47.85      1.80 o 
 -13   1   7        1.26        0.90      0.58 o 
 -12   1   7       59.90       62.40      1.75 o 
 -11   1   7      828.89      896.13     11.85 o 
 -10   1   7      236.90      257.31      3.36 o 
  -9   1   7      195.93      198.78      2.70 o 
  -8   1   7       64.69       69.70      1.25 o 
  -7   1   7     3012.41     3214.97     36.82 o 
  -6   1   7       23.71       23.57      1.02 o 
  -5   1   7      646.73      675.55     10.28 o 
  -4   1   7      206.68      223.61      3.81 o 
  -3   1   7     2285.89     2454.52     30.85 o 
  -2   1   7      540.25      582.06      7.80 o 
  -1   1   7      699.93      692.81      8.08 o 
   0   1   7        4.11        4.69      0.71 o 
   1   1   7      397.79      373.37      4.46 o 
   2   1   7      363.41      353.90      4.62 o 
   3   1   7      105.12      100.32      1.71 o 
   4   1   7      102.70      115.85      1.93 o 
   5   1   7       99.31      104.66      1.77 o 
   6   1   7        0.25        0.18      0.29 o 
   7   1   7      229.58      243.14      4.83 o 
   8   1   7       92.45       99.23      2.95 o 
   9   1   7       12.88       14.85      2.89 o 
  10   1   7       28.05       30.19      1.84 o 
  11   1   7       12.49       12.52      2.16 o 
  12   1   7        0.01       -0.76      1.14 o 
  13   1   7      305.46      312.55      6.86 o 
  14   1   7      708.87      713.01     10.88 o 
  15   1   7      139.47      139.05      5.20 o 
  16   1   7      164.88      144.19      5.52 o 
  17   1   7       94.39      107.28      8.96 o 
  18   1   7        0.28        1.28      2.14 o 
  19   1   7       24.80       21.23      2.91 o 
  20   1   7       26.07       30.90      3.27 o 
 -23   2   7        0.17        2.49      4.05 o 
 -22   2   7       38.37       45.54      6.69 o 
 -21   2   7        6.69       10.54      4.40 o 
 -20   2   7       10.77        7.24      4.02 o 
 -19   2   7       55.90       61.98      2.53 o 
 -18   2   7      179.92      182.10      5.00 o 
 -17   2   7        0.15       -0.59      1.52 o 
 -16   2   7        0.00       -0.55      0.78 o 
 -15   2   7      595.56      587.97     10.57 o 
 -14   2   7      139.61      126.18      3.53 o 
 -13   2   7       65.08       57.01      2.27 o 
 -12   2   7        0.39       -0.01      0.70 o 
 -11   2   7       23.32       30.23      1.83 o 
 -10   2   7      637.86      616.01     10.17 o 
  -9   2   7      214.86      223.06      3.80 o 
  -8   2   7        6.79        6.82      0.58 o 
  -7   2   7      173.26      188.54      2.59 o 
  -6   2   7       36.05       33.66      1.01 o 
  -5   2   7       23.73       27.47      0.68 o 
  -4   2   7       82.41       92.28      1.56 o 
  -3   2   7      604.58      627.83      7.49 o 
  -2   2   7       27.41       29.26      0.80 o 
  -1   2   7     3680.21     3811.82     35.08 o 
   0   2   7     3542.60     3718.08     34.49 o 
   1   2   7       23.49       27.00      0.96 o 
   2   2   7     1381.36     1497.00     15.31 o 
   3   2   7      505.14      508.51      6.16 o 
   4   2   7      223.66      230.14      3.54 o 
   5   2   7      429.50      397.64      6.43 o 
   6   2   7     1074.04     1053.77     19.40 o 
   7   2   7      685.90      669.07     13.34 o 
   8   2   7      102.26      109.46      4.91 o 
   9   2   7       73.36       76.50      4.86 o 
  10   2   7       54.23       51.86      2.59 o 
  11   2   7        0.29       -0.09      1.57 o 
  12   2   7       25.94       25.16      2.65 o 
  13   2   7       46.14       35.44      3.19 o 
  14   2   7       13.59       19.62      3.04 o 
  15   2   7        1.52        1.54      1.63 o 
  16   2   7       18.47       17.72      2.27 o 
  17   2   7       17.55       13.96      2.34 o 
  18   2   7        0.61        1.40      2.17 o 
  19   2   7        1.99        2.33      2.22 o 
 -21   3   7       12.45       14.76      7.17 o 
 -20   3   7        7.42       15.98      5.27 o 
 -19   3   7        3.68        4.39      1.19 o 
 -18   3   7      131.10      140.80      4.13 o 
 -17   3   7      145.74      147.50      3.95 o 
 -16   3   7       22.37       27.40      1.68 o 
 -15   3   7      443.20      446.48      8.31 o 
 -14   3   7      494.98      496.39      8.86 o 
 -13   3   7        7.62        8.40      1.14 o 
 -12   3   7      378.01      360.16      6.66 o 
 -11   3   7      321.63      310.61      6.24 o 
 -10   3   7       10.68       10.80      1.11 o 
  -9   3   7        9.06        9.37      1.55 o 
  -8   3   7      338.38      304.19     22.63 o 
  -7   3   7       21.92       25.77      1.54 o 
  -6   3   7        0.00        0.43      0.89 o 
  -5   3   7        0.27        0.70      0.56 o 
  -4   3   7       78.23       80.00      2.24 o 
  -3   3   7      209.26      226.55      3.57 o 
  -2   3   7       23.74       28.18      1.58 o 
  -1   3   7      158.77      163.08      3.23 o 
   0   3   7      694.83      703.71      9.27 o 
   1   3   7        1.25       -0.19      0.85 o 
   2   3   7        0.15        0.05      0.58 o 
   3   3   7       10.67        9.84      1.13 o 
   4   3   7       54.56       61.98      2.81 o 
   5   3   7      242.07      243.53      7.59 o 
   6   3   7      141.25      141.85      4.83 o 
   7   3   7      378.93      364.42      8.82 o 
   8   3   7       47.05       46.30      3.16 o 
   9   3   7       91.10       91.11      3.28 o 
  10   3   7        1.38        3.40      1.53 o 
  11   3   7        2.20        1.63      1.54 o 
  12   3   7       61.96       66.84      3.35 o 
  13   3   7       85.95       76.40      3.62 o 
  14   3   7        5.06       10.63      2.67 o 
  15   3   7       12.87        5.23      2.60 o 
  16   3   7        0.04       -2.17      2.17 o 
  17   3   7       21.17       27.35      3.01 o 
  18   3   7        1.97        1.96      2.22 o 
 -19   4   7        0.00        0.44      1.20 o 
 -18   4   7        1.46       -0.13      2.90 o 
 -17   4   7       53.46       59.09      2.86 o 
 -16   4   7        6.66        8.79      1.38 o 
 -15   4   7        7.82        9.13      2.00 o 
 -14   4   7        0.90        1.37      1.00 o 
 -13   4   7        7.46        5.39      1.18 o 
 -12   4   7       17.14       19.47      1.77 o 
 -11   4   7        7.28        9.90      1.25 o 
 -10   4   7       78.60       77.10      2.48 o 
  -9   4   7        9.89        8.82      1.16 o 
  -8   4   7      223.31      222.12      5.16 o 
  -7   4   7      104.75      120.22      3.24 o 
  -6   4   7       77.78       80.24      3.11 o 
  -5   4   7      225.55      239.85      5.20 o 
  -4   4   7       11.66       11.46      1.29 o 
  -3   4   7       58.23       52.73      2.05 o 
  -2   4   7        3.83        1.66      0.89 o 
  -1   4   7       33.51       29.57      1.58 o 
   0   4   7        1.28       -1.06      1.73 o 
   1   4   7       69.09       71.44      3.74 o 
   2   4   7       45.73       53.34      5.81 o 
   3   4   7       86.22       83.16      4.72 o 
   4   4   7      272.09      279.30      7.43 o 
   5   4   7      115.19      116.80      6.75 o 
   6   4   7        0.04        2.32      1.85 o 
   7   4   7       12.61        7.87      2.31 o 
   8   4   7       10.16       10.52      2.48 o 
   9   4   7       16.91       21.82      2.66 o 
  10   4   7        6.47        6.50      2.48 o 
  11   4   7       12.18       14.81      2.98 o 
  12   4   7       18.51       15.79      2.98 o 
  13   4   7        2.05        4.19      2.54 o 
  14   4   7       10.74        7.40      3.03 o 
  15   4   7        1.21        0.90      2.70 o 
 -15   5   7       12.10       10.76      6.54 o 
 -14   5   7        0.03        2.49      4.21 o 
 -13   5   7        9.32        9.57      5.17 o 
 -12   5   7        0.03        1.10      1.90 o 
 -11   5   7        2.16        1.54      1.27 o 
 -10   5   7       13.28       11.60      6.33 o 
  -9   5   7        2.11        5.59      4.40 o 
  -8   5   7       12.78        8.78      3.96 o 
  -7   5   7       65.93       59.27      6.54 o 
  -6   5   7       35.07       26.98      5.17 o 
  -5   5   7       23.15       24.43      3.13 o 
  -4   5   7       25.27       21.90      3.80 o 
  -3   5   7       21.84       25.07      4.59 o 
  -2   5   7        2.58        1.98      2.88 o 
  -1   5   7       74.17       74.90      8.12 o 
   0   5   7        1.92        0.07      2.68 o 
   1   5   7        4.52        0.99      2.26 o 
   2   5   7      120.78      108.27      6.14 o 
   3   5   7      224.09      223.91     12.10 o 
   4   5   7       51.80       57.97      4.93 o 
   5   5   7        0.05       -0.08      2.23 o 
   6   5   7        0.44        0.71      2.41 o 
   7   5   7        6.89        7.22      2.87 o 
   8   5   7       28.58       26.62      3.76 o 
   9   5   7        5.98        3.46      2.86 o 
  10   5   7       70.20       75.79      4.98 o 
  11   5   7        0.54       -1.04      2.63 o 
  12   5   7       10.76       14.90      3.61 o 
 -10   6   7       10.98        3.16      9.70 o 
  -9   6   7       10.28        5.51      7.49 o 
  -8   6   7       18.75       10.93      4.68 o 
  -7   6   7        0.00       -3.16      5.48 o 
  -6   6   7        6.09        7.59      5.69 o 
  -5   6   7        1.15       -4.22      4.22 o 
  -4   6   7        8.92        4.01      5.48 o 
  -3   6   7        2.15        2.53      4.85 o 
  -2   6   7        5.06       -1.27      5.27 o 
  -1   6   7        0.27        2.53      5.48 o 
   0   6   7        3.31        8.02      6.12 o 
   1   6   7        9.67        4.01      5.48 o 
   2   6   7        8.28       14.22      4.05 o 
   3   6   7       26.45       34.03      9.07 o 
   4   6   7        4.79        4.18      3.02 o 
   5   6   7        2.53        2.00      2.94 o 
   6   6   7        0.01       -0.78      2.81 o 
 -24   0   8       56.97       73.19     12.02 o 
 -23   0   8       47.34       30.58      8.86 o 
 -22   0   8       14.02        8.65      5.69 o 
 -21   0   8       57.39       51.04      9.28 o 
 -20   0   8      198.94      177.17     15.61 o 
 -19   0   8      217.93      179.49     15.40 o 
 -18   0   8      574.11      480.07     13.60 o 
 -17   0   8       84.07       65.07      8.54 o 
 -16   0   8      983.17      833.27     21.20 o 
 -15   0   8      102.14      112.88      8.75 o 
 -14   0   8      302.17      278.96      6.96 o 
 -13   0   8      653.29      631.30     13.95 o 
 -12   0   8      128.38       99.34      9.07 o 
 -11   0   8      786.84      761.41     20.82 o 
 -10   0   8     1203.04     1278.89     23.69 o 
  -9   0   8      311.67      269.36      5.93 o 
  -8   0   8      711.61      767.52     14.28 o 
  -7   0   8       53.12       50.05      2.36 o 
  -6   0   8     2983.68     3108.74     47.37 o 
  -5   0   8     1639.99     1733.34     27.03 o 
  -4   0   8      896.58      949.04     19.91 o 
  -3   0   8      364.75      329.66      8.21 o 
  -1   0   8       31.11       43.01      3.03 o 
   0   0   8     1518.74     1453.84     27.75 o 
   1   0   8     4150.50     4085.07    112.84 o 
   2   0   8     9815.92     9691.43    207.06 o 
   3   0   8     5208.16     4817.61    146.99 o 
   4   0   8      643.99      565.30     12.21 o 
   5   0   8     5718.15     5830.17    173.91 o 
   6   0   8      738.68      789.98     12.88 o 
   7   0   8     1445.18     1526.27     23.58 o 
   8   0   8      641.35      731.87     12.24 o 
   9   0   8      366.06      344.65      6.72 o 
  10   0   8       78.50       78.46      3.08 o 
  11   0   8        1.23        2.18      1.36 o 
  12   0   8       30.71       22.68      2.66 o 
  13   0   8       93.91      114.94      6.41 o 
  14   0   8      132.36      142.73      8.54 o 
  15   0   8        7.04        6.58      2.43 o 
  16   0   8      273.44      261.33     12.02 o 
  17   0   8       28.15       32.27      6.33 o 
  18   0   8        0.45       -2.95      2.95 o 
  19   0   8        0.58        2.53      4.22 o 
  20   0   8        1.11        2.74      4.43 o 
 -23   1   8       28.16       42.88      6.78 o 
 -22   1   8        1.20        2.32      3.93 o 
 -21   1   8       12.90       10.74      4.10 o 
 -20   1   8       50.44       51.37      6.41 o 
 -19   1   8      361.38      333.79      7.89 o 
 -18   1   8      105.91      115.95      6.30 o 
 -17   1   8       50.73       57.04      2.35 o 
 -16   1   8       56.30       61.81      2.34 o 
 -15   1   8        7.99       10.15      2.94 o 
 -14   1   8       61.39       66.77      2.76 o 
 -13   1   8       51.21       56.59      1.90 o 
 -12   1   8       54.40       59.85      2.24 o 
 -11   1   8      438.95      429.24      7.54 o 
 -10   1   8      467.58      444.74      6.43 o 
  -9   1   8      735.63      770.45      9.39 o 
  -8   1   8      809.10      848.30     10.05 o 
  -7   1   8     1193.34     1174.09     22.43 o 
  -6   1   8      832.06      809.92     10.71 o 
  -5   1   8     1129.38     1031.31     14.06 o 
  -4   1   8     6066.32     6359.76     74.44 o 
  -3   1   8     7063.00     7226.41     80.92 o 
  -2   1   8      947.09     1147.57     12.93 o 
  -1   1   8      302.13      305.52      4.49 o 
   0   1   8       26.62       27.22      1.26 o 
   1   1   8     1437.19     1559.25     16.16 o 
   2   1   8        5.75        4.38      0.49 o 
   3   1   8      280.97      305.82      4.01 o 
   4   1   8        6.76        7.00      0.40 o 
   5   1   8       60.58       48.59      1.27 o 
   6   1   8       25.60       23.26      0.99 o 
   7   1   8      237.70      226.30      4.88 o 
   8   1   8      459.53      462.71      7.66 o 
   9   1   8      320.05      319.86      6.64 o 
  10   1   8      285.44      255.88      8.00 o 
  11   1   8        7.11        7.41      1.54 o 
  12   1   8      494.10      504.49     10.40 o 
  13   1   8       67.90       61.17      3.29 o 
  14   1   8      502.46      480.95      8.38 o 
  15   1   8      237.61      225.74      5.90 o 
  16   1   8      187.86      188.75      5.95 o 
  17   1   8      102.14      107.52      4.70 o 
  18   1   8       33.51       29.73      3.70 o 
  19   1   8       77.60       87.92      4.77 o 
 -22   2   8       57.63       56.05      7.52 o 
 -21   2   8       12.85        8.94      4.23 o 
 -20   2   8       57.35       57.54      3.09 o 
 -19   2   8       26.96       25.35      2.34 o 
 -18   2   8       86.45       92.98      3.69 o 
 -17   2   8        6.18        6.04      1.21 o 
 -16   2   8      132.28      124.63      6.52 o 
 -15   2   8      115.63      108.64      3.06 o 
 -14   2   8      198.67      207.25      4.96 o 
 -13   2   8      767.70      747.94     14.01 o 
 -12   2   8      161.36      150.80      3.66 o 
 -11   2   8     2182.79     2153.90     30.68 o 
 -10   2   8     1299.27     1233.99     17.72 o 
  -9   2   8       44.95       38.06      1.95 o 
  -8   2   8        2.87        2.74      0.57 o 
  -7   2   8        0.09        0.17      0.56 o 
  -6   2   8        0.02        0.02      0.45 o 
  -5   2   8        9.57       10.78      0.72 o 
  -4   2   8        4.26        4.69      0.50 o 
  -3   2   8       83.26       79.23      1.81 o 
  -2   2   8     1291.02     1307.91     14.03 o 
  -1   2   8     1827.72     1948.03     19.33 o 
   0   2   8     1891.24     1921.01     18.59 o 
   1   2   8     1459.44     1531.48     16.16 o 
   2   2   8      921.42      950.83     11.36 o 
   3   2   8        3.03        6.66      0.61 o 
   4   2   8       28.53       33.85      1.40 o 
   5   2   8       14.82       16.41      2.05 o 
   6   2   8        6.94        5.55      1.68 o 
   7   2   8        1.67        0.57      1.23 o 
   8   2   8      362.01      367.58      9.26 o 
   9   2   8       27.28       33.38      2.37 o 
  10   2   8      339.44      324.43      7.93 o 
  11   2   8      271.41      242.41      6.76 o 
  12   2   8       20.33       14.39      2.38 o 
  13   2   8       24.01       15.37      2.71 o 
  14   2   8      122.20      105.72      4.35 o 
  15   2   8       61.30       67.91      3.80 o 
  16   2   8        4.10        4.39      2.07 o 
  17   2   8       87.10      101.64      5.20 o 
  18   2   8       50.83       55.84      3.55 o 
 -21   3   8        9.65       20.87      3.16 o 
 -20   3   8       63.01       74.26      7.59 o 
 -19   3   8       60.31       61.57      2.73 o 
 -18   3   8      149.22      161.40      4.45 o 
 -17   3   8      224.56      235.83      5.44 o 
 -16   3   8       24.60       29.60      2.53 o 
 -15   3   8      378.28      354.43      6.93 o 
 -14   3   8       11.79       13.40      1.46 o 
 -13   3   8      160.83      172.17      4.34 o 
 -12   3   8       36.86       35.15      3.02 o 
 -11   3   8       87.44       86.26      2.72 o 
 -10   3   8        2.25        3.04      1.17 o 
  -9   3   8       58.37       69.91      2.67 o 
  -8   3   8        6.22        2.98      1.09 o 
  -7   3   8       89.56       78.06      2.49 o 
  -6   3   8       61.85       66.92      4.11 o 
  -5   3   8       63.02       60.67      2.15 o 
  -4   3   8        5.40        8.24      2.74 o 
  -3   3   8       75.43       80.44      2.43 o 
  -2   3   8       19.01       14.18      1.30 o 
  -1   3   8        4.67        4.79      1.56 o 
   0   3   8       95.45       99.33      2.50 o 
   1   3   8      179.05      172.24      3.31 o 
   2   3   8        8.13        5.80      0.77 o 
   3   3   8      141.56      143.75      3.09 o 
   4   3   8      872.32      857.60     17.76 o 
   5   3   8      191.86      186.51      9.04 o 
   6   3   8      251.63      241.63      6.68 o 
   7   3   8      424.95      405.94      9.87 o 
   8   3   8       45.53       42.41      3.85 o 
   9   3   8      348.83      353.24     10.19 o 
  10   3   8       84.11       97.32      4.62 o 
  11   3   8        6.07        4.39      2.06 o 
  12   3   8        3.67        2.20      2.11 o 
  13   3   8       18.59       16.19      3.11 o 
  14   3   8       32.09       32.01      3.46 o 
  15   3   8       11.09       10.39      2.94 o 
  16   3   8        2.82       -0.02      2.64 o 
  17   3   8        0.00        0.75      2.10 o 
 -19   4   8        2.53        1.62      1.21 o 
 -18   4   8        0.22       -0.35      1.82 o 
 -17   4   8       72.38       73.90      4.70 o 
 -16   4   8       25.26       32.99      3.11 o 
 -15   4   8       10.29        9.93      2.33 o 
 -14   4   8       40.83       43.81      2.19 o 
 -13   4   8        0.06       -0.93      1.13 o 
 -12   4   8       11.65       11.41      1.30 o 
 -11   4   8        4.60        2.09      0.95 o 
 -10   4   8       48.47       47.37      2.51 o 
  -9   4   8       30.91       23.73      2.41 o 
  -8   4   8      122.22      112.05      5.90 o 
  -7   4   8       12.25       11.10      1.34 o 
  -6   4   8      358.71      336.03      6.41 o 
  -5   4   8        1.20        1.14      0.91 o 
  -4   4   8      125.33      121.23      5.23 o 
  -3   4   8      299.21      284.32      5.96 o 
  -2   4   8       86.92       90.38      4.71 o 
  -1   4   8       33.98       32.80      2.29 o 
   0   4   8        3.31        2.47      1.16 o 
   1   4   8       71.90       77.96      5.10 o 
   2   4   8      134.54      124.31      5.13 o 
   3   4   8       61.31       60.21      3.99 o 
   4   4   8        0.07       -0.34      1.79 o 
   5   4   8        1.17       -1.98      1.98 o 
   6   4   8        0.36       -1.34      1.95 o 
   7   4   8       59.05       57.26      4.15 o 
   8   4   8       52.55       55.81      6.54 o 
   9   4   8        5.13        3.12      2.38 o 
  10   4   8       77.84       83.92      6.70 o 
  11   4   8       22.43       24.49      3.60 o 
  12   4   8       24.47       18.78      5.52 o 
  13   4   8        2.32        1.47      2.54 o 
  14   4   8        4.36        3.89      2.88 o 
  15   4   8       49.18       49.28      6.43 o 
 -15   5   8        9.39       12.54      1.80 o 
 -14   5   8       13.66        9.73      1.62 o 
 -13   5   8       17.98       12.13      1.81 o 
 -12   5   8       36.43       42.82      2.47 o 
 -11   5   8       10.51       15.54      1.81 o 
 -10   5   8       45.23       42.87      2.62 o 
  -9   5   8       43.03       41.26      2.42 o 
  -8   5   8       21.83       18.58      3.69 o 
  -7   5   8       56.50       61.95      2.46 o 
  -6   5   8       94.26      101.60      3.10 o 
  -5   5   8      138.55      136.89      5.38 o 
  -4   5   8       43.39       51.60      4.12 o 
  -3   5   8       25.82       25.54      4.62 o 
  -2   5   8       74.87       78.02      6.18 o 
  -1   5   8        6.73        9.01      3.27 o 
   0   5   8        5.46        6.84      3.18 o 
   1   5   8        9.08        8.15      3.48 o 
   2   5   8       61.87       59.95      4.44 o 
   3   5   8        3.31        2.06      2.72 o 
   4   5   8       17.85       20.27      3.52 o 
   5   5   8       99.35       97.74      5.91 o 
   6   5   8        1.60        2.90      2.48 o 
   7   5   8        0.97        1.56      2.38 o 
   8   5   8       27.04       28.39      3.53 o 
   9   5   8       16.34       20.25      3.40 o 
  10   5   8       34.35       36.17      4.06 o 
  11   5   8        3.67        7.12      3.23 o 
  -9   6   8       22.21       19.83      8.23 o 
  -8   6   8        0.44        2.31      4.95 o 
  -7   6   8        0.61       -3.20      4.28 o 
  -6   6   8        1.42       -0.03      4.56 o 
  -5   6   8        3.99        2.73      4.12 o 
  -4   6   8        0.56       -4.85      5.48 o 
  -3   6   8        4.69        4.85      4.85 o 
  -2   6   8       22.29       32.69      8.44 o 
  -1   6   8       15.97       22.78      7.80 o 
   0   6   8       38.76       38.81      6.96 o 
   1   6   8       32.83       42.91      5.11 o 
   2   6   8       57.50       61.84      6.74 o 
   3   6   8       55.52       51.00      8.44 o 
   4   6   8        2.77        1.38      3.33 o 
   5   6   8       10.09       11.18      5.69 o 
 -23   1   9        9.65        9.68      4.64 o 
 -22   1   9        0.75       -2.12      3.42 o 
 -21   1   9       31.35       23.27      5.28 o 
 -20   1   9        4.14        2.23      1.76 o 
 -19   1   9       99.08       99.95      4.22 o 
 -18   1   9        1.04       -0.10      0.62 o 
 -17   1   9       34.02       35.54      1.80 o 
 -16   1   9       75.09       70.94      4.39 o 
 -15   1   9      119.39      113.08      3.44 o 
 -14   1   9        0.09        1.23      0.61 o 
 -13   1   9        1.34        1.97      1.21 o 
 -12   1   9       22.64       21.51      1.26 o 
 -11   1   9      239.77      243.45      4.18 o 
 -10   1   9      263.00      229.66      4.42 o 
  -9   1   9     1329.68     1279.99     18.18 o 
  -8   1   9     2697.78     2710.10     33.63 o 
  -7   1   9       59.25       49.84      2.10 o 
  -6   1   9      971.40     1025.37     13.20 o 
  -5   1   9        8.30        7.89      0.60 o 
  -4   1   9      743.19      871.20     12.16 o 
  -3   1   9     2116.05     2217.33     25.94 o 
  -2   1   9       76.24       70.43      2.08 o 
  -1   1   9       35.66       33.47      0.97 o 
   0   1   9      247.83      268.20      4.07 o 
   1   1   9       36.72       40.92      1.08 o 
   2   1   9      116.44      108.19      1.84 o 
   3   1   9       15.33       16.60      0.73 o 
   4   1   9      115.35      114.66      1.69 o 
   5   1   9      364.96      334.85      4.46 o 
   6   1   9      186.84      181.95      4.21 o 
   7   1   9       68.01       70.42      2.56 o 
   8   1   9       22.63       28.84      2.12 o 
   9   1   9       76.65       78.40      4.20 o 
  10   1   9        0.82       -0.90      1.38 o 
  11   1   9       11.04       12.41      3.00 o 
  12   1   9       84.60       82.69      3.44 o 
  13   1   9      653.26      619.79     10.63 o 
  14   1   9       36.24       38.27      2.64 o 
  15   1   9       24.67       29.51      2.62 o 
  16   1   9      146.54      151.46      5.28 o 
  17   1   9       10.78        7.58      2.42 o 
  18   1   9        0.42        0.20      2.35 o 
  19   1   9        5.30        7.40      3.12 o 
 -22   2   9       12.97       12.36      5.11 o 
 -21   2   9        0.01       -0.87      0.87 o 
 -20   2   9        9.07        9.41      1.40 o 
 -19   2   9       24.25       27.27      2.45 o 
 -18   2   9       61.30       61.79      2.55 o 
 -17   2   9       88.08       94.69      3.26 o 
 -16   2   9       74.80       74.80      3.00 o 
 -15   2   9       45.14       45.07      3.56 o 
 -14   2   9       94.07       91.43      8.34 o 
 -13   2   9     1292.65     1239.34     19.33 o 
 -12   2   9       35.30       40.57      1.82 o 
 -11   2   9     1383.42     1319.43     19.18 o 
 -10   2   9      285.10      278.72      6.36 o 
  -9   2   9      230.35      217.42      4.79 o 
  -8   2   9      120.25      115.03      3.90 o 
  -7   2   9       24.80       21.33      1.23 o 
  -6   2   9       23.48       26.79      3.11 o 
  -5   2   9      293.47      306.03      5.84 o 
  -4   2   9      753.98      783.70     10.63 o 
  -3   2   9        3.36       10.44      4.46 o 
  -2   2   9      594.07      611.51      7.81 o 
  -1   2   9     1176.24     1219.86     13.47 o 
   0   2   9      174.17      212.03      3.54 o 
   1   2   9      336.88      341.78      5.57 o 
   2   2   9      370.20      386.20      5.75 o 
   3   2   9       39.27       37.51      2.31 o 
   4   2   9      162.20      162.33      4.43 o 
   5   2   9       37.47       37.83      2.90 o 
   6   2   9        7.29        5.48      1.60 o 
   7   2   9      171.09      164.14      5.59 o 
   8   2   9       98.38       96.93      4.44 o 
   9   2   9        6.69        7.84      1.71 o 
  10   2   9      162.52      140.85      5.19 o 
  11   2   9       66.48       55.61      3.96 o 
  12   2   9       14.75       10.37      2.13 o 
  13   2   9       42.83       36.94      3.46 o 
  14   2   9       58.42       46.77      3.50 o 
  15   2   9       53.95       52.03      4.99 o 
  16   2   9        4.03        3.78      2.05 o 
  17   2   9        8.79        8.30      2.38 o 
  18   2   9       26.70       18.33      2.59 o 
 -21   3   9       28.03       44.00      8.02 o 
 -20   3   9       34.61       38.96      2.36 o 
 -19   3   9        1.28        0.88      1.10 o 
 -18   3   9        1.13       -1.67      1.67 o 
 -17   3   9       68.37       73.59      2.86 o 
 -16   3   9      121.43      126.67      3.63 o 
 -15   3   9       25.32       26.26      1.69 o 
 -14   3   9      360.83      335.04      7.25 o 
 -13   3   9       71.29       72.75      2.54 o 
 -12   3   9       77.03       79.79      3.00 o 
 -11   3   9        1.87        2.34      1.04 o 
 -10   3   9       83.40       86.70      2.83 o 
  -9   3   9       35.33       35.39      1.73 o 
  -8   3   9        0.14        0.38      0.74 o 
  -7   3   9       13.27       11.18      1.08 o 
  -6   3   9        6.72        4.19      0.97 o 
  -5   3   9        8.13        8.89      0.98 o 
  -4   3   9      113.75      122.13      5.87 o 
  -3   3   9      945.19      891.24     14.68 o 
  -2   3   9       36.22       33.35      1.51 o 
  -1   3   9       28.31       27.20      1.48 o 
   0   3   9        9.44       11.07      0.98 o 
   1   3   9      990.89      974.08     13.29 o 
   2   3   9       23.47       22.31      1.46 o 
   3   3   9      851.75      851.77     13.58 o 
   4   3   9     1242.61     1223.61     22.32 o 
   5   3   9       42.33       47.41      3.29 o 
   6   3   9       12.02       12.26      2.79 o 
   7   3   9      126.18      131.44      5.86 o 
   8   3   9       16.72       13.77      2.32 o 
   9   3   9       15.03       15.03      2.34 o 
  10   3   9       59.61       62.13      3.35 o 
  11   3   9        2.90        0.58      2.05 o 
  12   3   9        8.13        7.52      2.50 o 
  13   3   9       42.79       45.96      4.50 o 
  14   3   9       19.72       14.94      2.80 o 
  15   3   9       13.15        9.98      3.08 o 
  16   3   9        1.91        2.96      2.79 o 
 -18   4   9        1.46        0.71      1.20 o 
 -17   4   9        7.90        8.06      1.83 o 
 -16   4   9       95.27      102.82      3.59 o 
 -15   4   9       45.89       40.35      4.27 o 
 -14   4   9       91.58       89.23      4.60 o 
 -13   4   9       10.49        9.44      1.32 o 
 -12   4   9       20.47       18.30      1.70 o 
 -11   4   9        0.88        2.84      1.00 o 
 -10   4   9       26.47       23.35      4.39 o 
  -9   4   9        5.80        6.31      1.17 o 
  -8   4   9        0.04       -0.80      0.80 o 
  -7   4   9       86.41       70.07      2.76 o 
  -6   4   9       34.48       30.91      3.87 o 
  -5   4   9       11.33       10.70      1.29 o 
  -4   4   9       51.25       34.63      3.32 o 
  -3   4   9      109.56      101.98      4.29 o 
  -2   4   9        3.81        4.24      0.96 o 
  -1   4   9      183.20      178.72     12.33 o 
   0   4   9       86.89       93.42      6.55 o 
   1   4   9        0.56        1.01      1.42 o 
   2   4   9        4.52        4.82      2.13 o 
   3   4   9       46.05       46.39      4.78 o 
   4   4   9        0.25       -0.04      1.86 o 
   5   4   9       25.48       22.37      3.06 o 
   6   4   9        3.80        2.10      2.22 o 
   7   4   9        0.90        1.42      2.19 o 
   8   4   9        0.58       -0.40      2.14 o 
   9   4   9        5.88        5.21      2.54 o 
  10   4   9       36.79       38.92      4.05 o 
  11   4   9        5.67        6.21      2.75 o 
  12   4   9        4.08        2.80      2.51 o 
  13   4   9        0.38       -1.13      2.39 o 
  14   4   9        2.18       -1.52      2.62 o 
 -15   5   9       49.27       47.67     10.55 o 
 -14   5   9       37.25       49.37      4.53 o 
 -13   5   9       48.18       48.65      2.85 o 
 -12   5   9        1.12        2.00      2.95 o 
 -11   5   9        1.64        1.01      3.16 o 
 -10   5   9        4.48        5.02      2.21 o 
  -9   5   9        0.00       -1.11      1.11 o 
  -8   5   9       12.83       12.52      1.51 o 
  -7   5   9        6.18        6.44      1.29 o 
  -6   5   9       86.35       88.25      3.48 o 
  -5   5   9       95.49       93.34      3.44 o 
  -4   5   9        3.43        4.00      1.41 o 
  -3   5   9       53.33       51.26      4.44 o 
  -2   5   9       31.94       33.91      5.70 o 
  -1   5   9        8.65        9.23      2.96 o 
   0   5   9        0.11        0.77      2.69 o 
   1   5   9        3.10       -0.44      2.56 o 
   2   5   9       20.36       18.08      3.93 o 
   3   5   9        0.06       -0.13      2.23 o 
   4   5   9       47.07       41.36      3.94 o 
   5   5   9        3.95        3.49      2.78 o 
   6   5   9       23.80       24.56      3.55 o 
   7   5   9        1.86        0.48      2.73 o 
   8   5   9       50.20       62.59      6.97 o 
   9   5   9       44.79       54.83      4.68 o 
  10   5   9        4.64        5.69      3.16 o 
  -7   6   9        0.44        5.69      5.69 o 
  -6   6   9        0.16        6.96      5.91 o 
  -5   6   9       28.61       21.22      6.75 o 
  -4   6   9        3.45       -1.62      4.09 o 
  -3   6   9       16.88       12.64      5.01 o 
  -2   6   9        2.44        5.00      4.56 o 
  -1   6   9        1.18        3.29      3.30 o 
   0   6   9      112.95      129.16      8.10 o 
   1   6   9        7.37        3.37      3.39 o 
   2   6   9        6.36        4.54      3.90 o 
   3   6   9       92.63       84.37     10.12 o 
 -23   0  10        9.29        6.54      6.33 o 
 -22   0  10      102.39      101.03     13.50 o 
 -21   0  10       48.42       52.52      9.70 o 
 -20   0  10       49.99       51.59      2.45 o 
 -19   0  10       21.52       25.47      5.91 o 
 -18   0  10       45.81       35.06      2.03 o 
 -17   0  10        4.83        2.49      0.83 o 
 -16   0  10        4.67        0.76      1.79 o 
 -15   0  10      183.62      166.52      6.22 o 
 -14   0  10      438.45      418.34      9.98 o 
 -13   0  10      488.18      438.51     20.88 o 
 -12   0  10       18.67       14.76      4.64 o 
 -11   0  10       43.37       41.34      6.33 o 
 -10   0  10       22.43       14.13      4.22 o 
  -9   0  10      201.23      191.94     11.60 o 
  -8   0  10       65.81       63.49      6.96 o 
  -7   0  10       95.05       91.60      2.95 o 
  -6   0  10        2.78       -0.06      0.74 o 
  -5   0  10       22.01       35.86      2.65 o 
  -4   0  10     1075.73     1075.45     22.61 o 
  -3   0  10      208.72      227.67      7.72 o 
  -2   0  10       47.76       63.70      6.33 o 
  -1   0  10       80.81       66.09      4.00 o 
   0   0  10      585.42      613.77     13.27 o 
   1   0  10      941.74      928.54     17.45 o 
   2   0  10      479.82      455.01     10.23 o 
   3   0  10      202.32      183.57      4.73 o 
   4   0  10       51.56       51.43      3.12 o 
   5   0  10      504.31      531.00     10.30 o 
   6   0  10       88.64      107.73      3.71 o 
   7   0  10      143.32      142.89      4.19 o 
   8   0  10       44.93       50.14      2.38 o 
   9   0  10       35.35       33.77      2.17 o 
  10   0  10      171.87      176.84      6.79 o 
  11   0  10      269.48      272.07      8.23 o 
  12   0  10      247.91      234.60      8.19 o 
  13   0  10      145.74      155.02      6.43 o 
  14   0  10       53.37       54.21      5.48 o 
  15   0  10       81.01       88.59      9.07 o 
  16   0  10        8.48       10.34      4.01 o 
  17   0  10        0.30        1.69      3.80 o 
  18   0  10        1.07       -1.27      3.37 o 
 -23   1  10       14.34        7.94      4.70 o 
 -22   1  10       12.00       11.98      5.17 o 
 -21   1  10       47.08       54.26      7.14 o 
 -20   1  10       68.07       86.31      3.28 o 
 -19   1  10        3.13        4.11      0.97 o 
 -18   1  10      101.37       86.89      9.45 o 
 -17   1  10        3.01       12.73      3.65 o 
 -16   1  10       40.87       41.88      2.96 o 
 -15   1  10        1.93        2.13      1.10 o 
 -14   1  10       61.08       60.03      3.01 o 
 -13   1  10      294.89      280.48      6.56 o 
 -12   1  10      254.24      246.05      5.56 o 
 -11   1  10        0.32        4.59      1.68 o 
 -10   1  10      355.18      357.76     12.27 o 
  -9   1  10      992.70      960.30     14.36 o 
  -8   1  10      558.30      542.46      8.61 o 
  -7   1  10      352.86      354.20      6.07 o 
  -6   1  10        6.32        4.35      0.58 o 
  -5   1  10        6.84        8.67      0.49 o 
  -4   1  10       56.69       70.38      2.97 o 
  -3   1  10        0.05        0.18      0.45 o 
  -2   1  10      205.74      246.86      3.76 o 
  -1   1  10        0.36        0.79      0.36 o 
   0   1  10      266.32      283.72      4.03 o 
   1   1  10      704.62      705.63      8.67 o 
   2   1  10       68.18       64.86      1.95 o 
   3   1  10      173.74      162.18      2.71 o 
   4   1  10      304.85      305.13      4.72 o 
   5   1  10      403.07      418.67      7.52 o 
   6   1  10      335.42      318.35      8.04 o 
   7   1  10        8.86        7.71      1.79 o 
   8   1  10       76.11       69.29      3.32 o 
   9   1  10        0.23       -0.16      1.42 o 
  10   1  10       59.82       58.29      3.13 o 
  11   1  10        0.62        0.52      1.36 o 
  12   1  10        4.16        3.03      1.71 o 
  13   1  10       86.95       81.30      3.18 o 
  14   1  10        6.90        6.87      1.78 o 
  15   1  10      100.16       94.06      4.80 o 
  16   1  10        3.94        4.21      2.07 o 
  17   1  10       18.78       20.63      2.77 o 
  18   1  10       61.50       68.38      6.48 o 
 -22   2  10        9.10        6.28      4.71 o 
 -21   2  10       39.01       47.59      3.10 o 
 -20   2  10       33.00       37.06      2.17 o 
 -19   2  10       27.12       30.10      2.77 o 
 -18   2  10        0.06        2.46      1.28 o 
 -17   2  10       66.54       74.68      2.89 o 
 -16   2  10      158.01      177.96      6.03 o 
 -15   2  10      568.93      563.92     11.68 o 
 -14   2  10      182.57      183.71      8.15 o 
 -13   2  10      127.51      125.16     11.36 o 
 -12   2  10      648.75      631.29     10.46 o 
 -11   2  10     1364.73     1365.31     20.78 o 
 -10   2  10      275.02      268.30      5.52 o 
  -9   2  10      558.01      538.41      8.91 o 
  -8   2  10       53.71       52.81      2.34 o 
  -7   2  10       88.69       88.85      7.66 o 
  -6   2  10       34.53       46.00      6.34 o 
  -5   2  10       69.61       72.82      4.25 o 
  -4   2  10      968.92      966.97     14.27 o 
  -3   2  10     1606.42     1654.57     20.39 o 
  -2   2  10      668.57      645.29      9.15 o 
  -1   2  10      209.21      185.48      3.38 o 
   0   2  10       16.90       19.00      1.04 o 
   1   2  10        1.22        4.02      0.56 o 
   2   2  10      110.57      104.86      2.47 o 
   3   2  10       11.50       13.31      1.61 o 
   4   2  10      135.73      128.07      4.38 o 
   5   2  10       66.12       69.50      3.75 o 
   6   2  10       58.54       57.28      2.68 o 
   7   2  10      180.48      187.60      5.41 o 
   8   2  10      123.78      124.59      5.77 o 
   9   2  10      254.16      242.29      6.63 o 
  10   2  10       44.70       48.38      3.19 o 
  11   2  10       56.45       54.12      4.04 o 
  12   2  10      600.64      546.57     10.92 o 
  13   2  10       43.85       43.09      3.76 o 
  14   2  10       42.14       36.09      2.89 o 
  15   2  10      167.48      161.95      6.25 o 
  16   2  10        1.53        1.52      2.09 o 
  17   2  10       34.06       34.42      3.31 o 
 -20   3  10        0.57       -2.09      2.09 o 
 -19   3  10       36.60       39.68      6.11 o 
 -18   3  10       25.99       25.69      2.78 o 
 -17   3  10        1.20       -0.02      1.01 o 
 -16   3  10      101.46      109.07      4.57 o 
 -15   3  10        2.25        3.07      0.97 o 
 -14   3  10        2.54        0.87      1.20 o 
 -13   3  10      251.32      248.12      5.78 o 
 -12   3  10       73.43       69.54      2.44 o 
 -11   3  10      520.10      499.04      8.70 o 
 -10   3  10      734.23      724.76     11.66 o 
  -9   3  10      657.18      647.75     19.93 o 
  -8   3  10      185.09      174.40      6.09 o 
  -7   3  10      140.99      138.98      3.73 o 
  -6   3  10       17.06       13.52      1.55 o 
  -5   3  10       31.55       28.72      2.49 o 
  -4   3  10       39.86       49.20      2.42 o 
  -3   3  10       83.78       77.74      2.80 o 
  -2   3  10      274.19      274.59      5.43 o 
  -1   3  10      779.12      771.24     10.60 o 
   0   3  10        8.53       12.99      3.09 o 
   1   3  10      951.88      944.50     12.64 o 
   2   3  10     1991.58     1991.76     27.23 o 
   3   3  10        0.81        2.98      2.88 o 
   4   3  10        2.31        2.90      1.90 o 
   5   3  10     1378.32     1347.41     22.50 o 
   6   3  10        2.31        1.72      1.95 o 
   7   3  10       15.03       17.28      2.64 o 
   8   3  10       29.26       28.44      2.69 o 
   9   3  10       51.63       44.21      3.91 o 
  10   3  10      118.37      132.81      7.64 o 
  11   3  10      100.90       96.55      9.01 o 
  12   3  10       14.12       20.34      3.07 o 
  13   3  10       44.88       54.68      4.49 o 
  14   3  10       10.73       13.50      2.92 o 
  15   3  10       49.80       52.65      4.74 o 
 -18   4  10      236.58      243.46      7.24 o 
 -17   4  10      102.49      122.13      6.97 o 
 -16   4  10       43.32       40.73      2.34 o 
 -15   4  10      447.82      449.40      9.17 o 
 -14   4  10        1.25        1.41      1.18 o 
 -13   4  10      278.68      291.47     10.00 o 
 -12   4  10       31.38       29.55      3.24 o 
 -11   4  10        2.73        1.77      1.11 o 
 -10   4  10        2.15        1.84      0.98 o 
  -9   4  10        2.07        2.62      1.66 o 
  -8   4  10       96.69       77.24      5.16 o 
  -7   4  10        0.00        0.69      0.98 o 
  -6   4  10      124.76      141.57      4.12 o 
  -5   4  10      643.22      580.22     10.73 o 
  -4   4  10       43.21       53.83      3.78 o 
  -3   4  10      102.69      116.80      6.24 o 
  -2   4  10      346.00      327.81      6.88 o 
  -1   4  10      212.41      222.42      7.67 o 
   0   4  10      247.85      262.06      6.20 o 
   1   4  10        0.00       -0.24      0.77 o 
   2   4  10        1.85        2.18      2.29 o 
   3   4  10      139.44      142.00      6.53 o 
   4   4  10      121.99      137.79      5.04 o 
   5   4  10        6.65       10.15      2.67 o 
   6   4  10      134.28      130.08      6.49 o 
   7   4  10        0.62        0.62      2.31 o 
   8   4  10       55.29       60.99      4.17 o 
   9   4  10       15.87       11.33      2.83 o 
  10   4  10      177.85      162.20      8.10 o 
  11   4  10        7.39        6.95      2.93 o 
  12   4  10       18.89       19.97      3.61 o 
  13   4  10       25.11       29.51      3.78 o 
 -14   5  10        2.91        6.69      2.11 o 
 -13   5  10       19.71       28.58      2.39 o 
 -12   5  10        0.83       -1.07      1.23 o 
 -11   5  10       73.73       78.26      4.75 o 
 -10   5  10       33.56       31.03      3.57 o 
  -9   5  10       12.21       11.52      1.50 o 
  -8   5  10      151.83      142.62      4.57 o 
  -7   5  10        6.41        8.16      1.33 o 
  -6   5  10       77.13       71.41      4.39 o 
  -5   5  10       53.55       41.13      2.19 o 
  -4   5  10       26.75       27.57      2.01 o 
  -3   5  10       89.40      103.63      7.09 o 
  -2   5  10        1.66        0.74      2.98 o 
  -1   5  10       56.67       60.92      7.28 o 
   0   5  10        7.67        7.14      3.57 o 
   1   5  10        0.07       -0.79      3.12 o 
   2   5  10      105.39      110.23      6.28 o 
   3   5  10       80.03       78.97      7.39 o 
   4   5  10       62.19       74.92      9.73 o 
   5   5  10      122.10      136.56      6.98 o 
   6   5  10        5.32        5.39      3.71 o 
   7   5  10       51.45       55.94      6.90 o 
   8   5  10       34.67       45.93      5.00 o 
   9   5  10       39.79       46.18      6.21 o 
  -4   6  10        4.76        8.44      6.12 o 
  -3   6  10        6.43        5.48      5.69 o 
  -2   6  10       23.42       17.81      4.55 o 
  -1   6  10       62.98       89.96      8.14 o 
 -22   1  11       67.11       56.24      7.67 o 
 -21   1  11       33.46       32.78      4.40 o 
 -20   1  11      106.20      105.23      3.67 o 
 -19   1  11       19.16       17.55      1.64 o 
 -18   1  11        1.66       -0.14      0.81 o 
 -17   1  11       22.36       18.96      1.80 o 
 -16   1  11      211.86      207.17      5.55 o 
 -15   1  11      662.05      626.72     12.79 o 
 -14   1  11      120.74      111.88      6.00 o 
 -13   1  11      202.80      189.48      5.11 o 
 -12   1  11       39.23       49.52      2.14 o 
 -11   1  11       32.42       29.25      1.58 o 
 -10   1  11      133.27      120.08      6.30 o 
  -9   1  11       12.67       14.93      1.55 o 
  -8   1  11       71.29       74.39      2.13 o 
  -7   1  11        0.01        1.74      1.51 o 
  -6   1  11       79.92       76.57      3.33 o 
  -5   1  11       77.48       82.72      1.93 o 
  -4   1  11       12.29       10.50      0.68 o 
  -3   1  11      136.17      145.26      2.56 o 
  -2   1  11       30.11       29.08      1.24 o 
  -1   1  11       94.67       90.64      3.77 o 
   0   1  11       90.64       79.91      1.82 o 
   1   1  11       13.71       14.51      0.78 o 
   2   1  11        0.65        1.38      0.49 o 
   3   1  11       46.98       48.55      1.33 o 
   4   1  11      145.39      158.14      3.24 o 
   5   1  11        0.79        1.64      1.20 o 
   6   1  11        2.46        0.92      1.57 o 
   7   1  11      845.16      828.59     16.47 o 
   8   1  11       65.26       65.76      3.86 o 
   9   1  11       55.12       58.18      3.30 o 
  10   1  11      173.78      167.60      4.72 o 
  11   1  11       19.91       14.94      2.10 o 
  12   1  11       11.97       10.32      2.11 o 
  13   1  11       30.62       30.93      3.14 o 
  14   1  11        5.84        5.10      1.94 o 
  15   1  11        2.29        0.12      1.80 o 
  16   1  11       46.81       37.14      3.46 o 
  17   1  11        1.22       -0.88      2.35 o 
 -22   2  11       92.69      110.52     14.13 o 
 -21   2  11       40.86       44.83      2.38 o 
 -20   2  11        2.14        1.85      1.02 o 
 -19   2  11        9.61        6.49      1.58 o 
 -18   2  11        1.87        2.01      1.01 o 
 -17   2  11      113.40      104.29     10.87 o 
 -16   2  11       18.90       23.62      3.23 o 
 -15   2  11        4.59        6.11      1.19 o 
 -14   2  11       27.77       26.46      1.74 o 
 -13   2  11       18.79       16.52      1.39 o 
 -12   2  11       19.32       12.43      4.08 o 
 -11   2  11        6.33        5.77      0.95 o 
 -10   2  11      113.70      114.55      3.34 o 
  -9   2  11      142.55      130.19      7.63 o 
  -8   2  11      249.00      244.69      4.81 o 
  -7   2  11      347.15      333.76      6.61 o 
  -6   2  11       38.82       39.27      1.58 o 
  -5   2  11        4.44        4.55      0.75 o 
  -4   2  11       31.90       34.82      2.04 o 
  -3   2  11       52.00       53.93      1.94 o 
  -2   2  11      445.28      459.76      9.58 o 
  -1   2  11     1175.41     1191.46     16.18 o 
   0   2  11        8.37        6.25      0.74 o 
   1   2  11       14.12       11.17      0.93 o 
   2   2  11       22.73       22.70      1.04 o 
   3   2  11      209.28      206.78     10.47 o 
   4   2  11        1.77        2.95      1.69 o 
   5   2  11        2.11       -0.42      1.68 o 
   6   2  11       42.80       42.48      2.96 o 
   7   2  11      146.04      154.53      6.38 o 
   8   2  11        3.56        4.70      1.85 o 
   9   2  11        0.86       -0.34      1.83 o 
  10   2  11        9.52       11.90      2.29 o 
  11   2  11        5.43        2.91      2.30 o 
  12   2  11       17.89       22.66      3.15 o 
  13   2  11       39.70       49.94      5.18 o 
  14   2  11      298.26      298.09      9.51 o 
  15   2  11        7.03       11.12      2.49 o 
  16   2  11       46.41       43.98      4.11 o 
 -20   3  11       29.28       36.37      2.35 o 
 -19   3  11        0.75        2.19      1.21 o 
 -18   3  11       26.18       29.93      3.08 o 
 -17   3  11       50.57       47.52      2.49 o 
 -16   3  11       38.86       38.46      2.13 o 
 -15   3  11       11.41       11.69      1.33 o 
 -14   3  11       79.34       81.95      3.74 o 
 -13   3  11        5.13        3.17      1.00 o 
 -12   3  11       68.23       64.54      2.56 o 
 -11   3  11        7.01        6.70      1.92 o 
 -10   3  11       65.05       61.96      2.65 o 
  -9   3  11        0.05        0.70      0.87 o 
  -8   3  11      231.42      208.74      5.08 o 
  -7   3  11      305.46      298.22      6.70 o 
  -6   3  11       57.75       67.38      2.60 o 
  -5   3  11        2.64        2.81      0.96 o 
  -4   3  11      170.59      175.74      4.30 o 
  -3   3  11      117.83      108.83      3.71 o 
  -2   3  11      246.68      232.39     11.11 o 
  -1   3  11       33.97       32.29      3.11 o 
   0   3  11     1708.49     1699.27     21.49 o 
   1   3  11        1.18        2.13      1.31 o 
   2   3  11      205.31      202.76      8.93 o 
   3   3  11       11.12       11.59      2.42 o 
   4   3  11       93.57      103.18      6.27 o 
   5   3  11       16.31       21.80      2.95 o 
   6   3  11        0.89        2.55      1.94 o 
   7   3  11       98.85      102.22      4.49 o 
   8   3  11        1.39        0.62      2.01 o 
   9   3  11        0.61       -0.90      2.19 o 
  10   3  11       31.19       31.39      3.16 o 
  11   3  11        8.04        8.53      2.46 o 
  12   3  11       14.51       14.21      3.11 o 
  13   3  11       34.90       37.51      3.72 o 
  14   3  11       20.93       24.55      3.80 o 
 -17   4  11       75.71       66.17      2.95 o 
 -16   4  11       95.06      106.93      3.61 o 
 -15   4  11        1.22        2.73      1.20 o 
 -14   4  11      381.51      371.23      8.93 o 
 -13   4  11       79.43       83.74      3.33 o 
 -12   4  11       39.99       47.72      3.07 o 
 -11   4  11       12.58       11.88      2.47 o 
 -10   4  11        4.14        1.53      2.00 o 
  -9   4  11        5.51        3.27      1.47 o 
  -8   4  11        0.01       -0.81      0.81 o 
  -7   4  11      143.46      126.39      3.98 o 
  -6   4  11       89.98       68.66      2.92 o 
  -5   4  11        5.23        6.25      1.16 o 
  -4   4  11        0.60        0.52      0.82 o 
  -3   4  11       81.32       73.57      4.41 o 
  -2   4  11        0.02       -0.13      1.16 o 
  -1   4  11       51.88       59.57      4.90 o 
   0   4  11       31.01       39.78      2.47 o 
   1   4  11      184.06      183.06      6.12 o 
   2   4  11       59.93       61.79      4.27 o 
   3   4  11        0.16        1.43      2.27 o 
   4   4  11       13.20       10.86      2.71 o 
   5   4  11       13.62       16.40      2.87 o 
   6   4  11      115.46      108.36      6.01 o 
   7   4  11       43.67       41.09      4.24 o 
   8   4  11       94.47      100.08      5.59 o 
   9   4  11        7.74        4.43      2.68 o 
  10   4  11       60.56       66.78      4.95 o 
  11   4  11        8.77        9.01      3.03 o 
  12   4  11        7.77       10.42      3.24 o 
 -13   5  11      111.00      131.92      9.49 o 
 -12   5  11        0.73        2.02      1.43 o 
 -11   5  11        1.09        1.62      1.36 o 
 -10   5  11       56.03       49.78      3.62 o 
  -9   5  11       22.16       25.91      2.03 o 
  -8   5  11       28.94       34.44      2.20 o 
  -7   5  11      190.89      206.77     13.83 o 
  -6   5  11        1.78        1.18      1.15 o 
  -5   5  11        6.29        8.43      1.68 o 
  -4   5  11       36.92       25.18      1.83 o 
  -3   5  11        0.14       -1.00      1.00 o 
  -2   5  11        3.03        3.74      1.90 o 
  -1   5  11        0.69        0.40      2.91 o 
   0   5  11       13.41       13.55      4.17 o 
   1   5  11       35.69       31.15      4.51 o 
   2   5  11       14.06       12.02      4.10 o 
   3   5  11        2.80       -0.86      3.18 o 
   4   5  11       12.83       16.39      4.02 o 
   5   5  11        7.08        9.02      4.08 o 
   6   5  11       19.21       22.13      3.63 o 
   7   5  11       29.45       26.31      3.85 o 
 -22   0  12        0.11       -2.74      5.48 o 
 -21   0  12       44.44       31.60      2.06 o 
 -20   0  12      250.52      269.49     24.36 o 
 -19   0  12        0.22        0.81      1.03 o 
 -18   0  12      288.51      284.25      7.78 o 
 -17   0  12       21.45       23.20      1.82 o 
 -16   0  12       27.30       26.19      3.16 o 
 -15   0  12      120.70      113.15      7.49 o 
 -14   0  12        0.81        0.12      0.95 o 
 -13   0  12      637.39      641.84     27.84 o 
 -12   0  12      463.99      405.39     20.25 o 
 -11   0  12      385.98      366.16     18.56 o 
 -10   0  12      331.31      334.94     17.51 o 
  -9   0  12     1183.50     1135.60     39.44 o 
  -8   0  12     1074.65     1101.65     38.18 o 
  -7   0  12        2.38        0.63      2.95 o 
  -6   0  12      153.61      149.05      6.04 o 
  -5   0  12      158.92      170.80      5.72 o 
  -4   0  12     3829.26     3984.65     75.12 o 
  -3   0  12       96.96       84.94      5.59 o 
  -2   0  12     1121.91     1220.84     25.13 o 
  -1   0  12     1406.84     1438.94     29.63 o 
   0   0  12      260.78      252.92     10.12 o 
   1   0  12      158.12      156.50      4.73 o 
   2   0  12      254.32      278.69      6.70 o 
   3   0  12        3.54        4.78      1.61 o 
   4   0  12       49.91       56.51      2.74 o 
   5   0  12      320.76      313.03      8.55 o 
   6   0  12      169.46      165.22      6.04 o 
   7   0  12      789.29      773.89     13.97 o 
   8   0  12      401.17      398.11      8.16 o 
   9   0  12       19.35       20.49      2.66 o 
  10   0  12       19.04       24.48      4.32 o 
  11   0  12        0.06       -1.07      2.22 o 
  12   0  12        0.83        0.68      2.16 o 
  13   0  12        0.28       -2.11      2.74 o 
  14   0  12        2.72       -0.21      3.59 o 
  15   0  12        2.55       -0.84      3.59 o 
  16   0  12        3.23        2.95      3.80 o 
 -22   1  12       16.90       18.23      1.82 o 
 -21   1  12       28.62       28.80      4.40 o 
 -20   1  12       36.08       41.74      1.65 o 
 -19   1  12        7.66        7.08      2.56 o 
 -18   1  12       32.51       30.65      1.96 o 
 -17   1  12       19.92       14.89      1.40 o 
 -16   1  12       24.61       22.45      2.16 o 
 -15   1  12      714.39      681.92     13.78 o 
 -14   1  12        5.89        6.06      2.15 o 
 -13   1  12      329.27      327.66      8.72 o 
 -12   1  12     1212.64     1172.85     21.15 o 
 -11   1  12     1491.77     1438.52     25.06 o 
 -10   1  12      124.55      121.60      5.99 o 
  -9   1  12      264.33      270.68      6.30 o 
  -8   1  12       41.83       45.88      1.82 o 
  -7   1  12      157.42      157.84      3.65 o 
  -6   1  12       83.91       92.16      4.32 o 
  -5   1  12        5.12        4.66      0.76 o 
  -4   1  12      249.19      258.30      6.36 o 
  -3   1  12      217.14      247.24      3.67 o 
  -2   1  12       91.48       89.73      2.04 o 
  -1   1  12      232.33      211.52      9.13 o 
   0   1  12      216.24      208.31      3.64 o 
   1   1  12      640.71      622.64      7.20 o 
   2   1  12      107.16      101.36      2.64 o 
   3   1  12      250.28      256.52      4.75 o 
   4   1  12       89.72       90.92      3.07 o 
   5   1  12     1037.08     1034.31     18.94 o 
   6   1  12       46.49       51.96      2.98 o 
   7   1  12        0.04       -1.29      1.79 o 
   8   1  12       19.65       18.59      2.46 o 
   9   1  12        8.00        3.50      1.94 o 
  10   1  12       24.73       23.41      2.13 o 
  11   1  12       29.88       35.99      2.44 o 
  12   1  12      492.28      472.71      8.60 o 
  13   1  12        1.56        3.82      1.98 o 
  14   1  12       10.02       13.13      2.23 o 
  15   1  12       32.07       33.27      2.79 o 
  16   1  12        7.40        0.19      2.40 o 
 -21   2  12       25.92       36.18      3.16 o 
 -20   2  12        2.37        0.93      1.02 o 
 -19   2  12      181.85      211.04      5.97 o 
 -18   2  12       13.59       10.84      1.39 o 
 -17   2  12        3.14        4.35      1.18 o 
 -16   2  12        1.08       -0.80      0.80 o 
 -15   2  12        2.46        0.84      1.54 o 
 -14   2  12       67.00       62.29      4.26 o 
 -13   2  12       34.06       31.97      1.77 o 
 -12   2  12        0.19        1.26      1.39 o 
 -11   2  12        1.73        7.12      3.73 o 
 -10   2  12      117.10      110.06      3.19 o 
  -9   2  12      756.56      715.00     12.51 o 
  -8   2  12       29.95       27.20      1.46 o 
  -7   2  12      732.23      695.98     13.49 o 
  -6   2  12      650.81      615.12     10.57 o 
  -5   2  12      368.47      347.27      6.32 o 
  -4   2  12     1008.97      926.90     15.48 o 
  -3   2  12      116.53      117.71      3.97 o 
  -2   2  12      184.95      195.59      5.43 o 
  -1   2  12       80.49       86.77      2.27 o 
   0   2  12      157.50      156.79      3.59 o 
   1   2  12       77.84       82.42      2.40 o 
   2   2  12      210.44      229.38      4.92 o 
   3   2  12      976.94      974.30     18.27 o 
   4   2  12       28.90       30.81      2.58 o 
   5   2  12      729.73      758.19     13.70 o 
   6   2  12      171.20      170.60      6.89 o 
   7   2  12       53.09       59.79      3.43 o 
   8   2  12       81.09       80.30      4.71 o 
   9   2  12        0.91        1.43      2.02 o 
  10   2  12       32.59       32.52      4.02 o 
  11   2  12        8.80       11.52      2.48 o 
  12   2  12      121.36      121.82      7.04 o 
  13   2  12      159.15      162.04      5.23 o 
  14   2  12       27.15       22.33      2.86 o 
  15   2  12      203.46      190.42      7.17 o 
 -19   3  12       32.08       38.75      2.32 o 
 -18   3  12        4.96        4.29      1.20 o 
 -17   3  12        0.12       -0.60      1.02 o 
 -16   3  12        6.78       10.10      1.40 o 
 -15   3  12      122.48      129.11      4.18 o 
 -14   3  12      232.53      240.70      5.97 o 
 -13   3  12      200.59      201.24      5.11 o 
 -12   3  12      142.11      146.20      4.10 o 
 -11   3  12      247.02      235.42      6.78 o 
 -10   3  12      143.65      139.51      4.28 o 
  -9   3  12       25.10       29.30      2.23 o 
  -8   3  12       24.62       33.51      2.39 o 
  -7   3  12       15.08       13.65      1.35 o 
  -6   3  12       14.41       15.30      1.38 o 
  -5   3  12      221.49      206.33      7.84 o 
  -4   3  12       33.03       27.23      3.49 o 
  -3   3  12        3.16        6.77      2.35 o 
  -2   3  12     1008.75      958.89     15.44 o 
  -1   3  12      116.49      101.54      5.05 o 
   0   3  12      311.91      307.15      6.07 o 
   1   3  12      933.97      930.74     13.47 o 
   2   3  12        0.05        0.23      2.19 o 
   3   3  12      157.05      149.40      5.03 o 
   4   3  12      129.63      134.40      8.86 o 
   5   3  12       60.19       59.26      4.46 o 
   6   3  12        2.14        1.14      1.92 o 
   7   3  12       24.34       24.88      3.02 o 
   8   3  12       36.59       44.22      3.21 o 
   9   3  12        2.51        2.11      2.30 o 
  10   3  12       32.13       38.07      3.55 o 
  11   3  12       40.59       43.83      4.62 o 
  12   3  12       11.07       13.16      2.92 o 
  13   3  12       64.99       66.66      5.47 o 
 -16   4  12       59.62       58.98      2.87 o 
 -15   4  12       19.32       12.09      1.58 o 
 -14   4  12       23.13       18.32      3.88 o 
 -13   4  12      104.63      113.86      5.16 o 
 -12   4  12        1.42        5.54      1.43 o 
 -11   4  12        4.81        5.97      1.20 o 
 -10   4  12        0.00       -0.36      1.13 o 
  -9   4  12        1.56        0.28      0.99 o 
  -8   4  12       65.06       75.81      3.56 o 
  -7   4  12      108.92       97.05      5.21 o 
  -6   4  12       87.48       82.41      3.11 o 
  -5   4  12       43.64       47.35      2.14 o 
  -4   4  12       27.56       23.86      1.68 o 
  -3   4  12      125.13      124.95      3.78 o 
  -2   4  12       36.25       35.63      2.41 o 
  -1   4  12       19.99       27.56      3.24 o 
   0   4  12       15.49       14.28      1.38 o 
   1   4  12       23.12       16.07      3.60 o 
   2   4  12        5.96        8.73      3.72 o 
   3   4  12      402.14      400.49     12.37 o 
   4   4  12       41.11       50.72      5.84 o 
   5   4  12       58.73       66.09      3.86 o 
   6   4  12       19.89       19.07      3.24 o 
   7   4  12       56.40       56.51      4.67 o 
   8   4  12      137.18      137.12      7.86 o 
   9   4  12        1.56        0.76      2.56 o 
  10   4  12       38.08       47.08      4.66 o 
 -12   5  12       66.32       80.65      3.50 o 
 -11   5  12       48.04       51.49      3.46 o 
 -10   5  12       11.59        8.07      2.63 o 
  -9   5  12        5.29        3.54      1.18 o 
  -8   5  12        8.18        5.89      1.98 o 
  -7   5  12        0.12       -0.48      0.99 o 
  -6   5  12        6.55        3.97      1.31 o 
  -5   5  12        2.05        2.15      1.17 o 
  -4   5  12        6.14        6.93      1.33 o 
  -3   5  12        0.26        3.81      2.64 o 
  -2   5  12        9.93       10.40      1.92 o 
  -1   5  12      136.38      146.21      6.95 o 
   0   5  12       35.43       30.43      4.68 o 
   1   5  12        4.09        1.54      3.48 o 
   2   5  12        7.32        9.38      5.59 o 
   3   5  12        0.21       -0.91      3.29 o 
   4   5  12        4.48        6.31      3.72 o 
   5   5  12        1.69        5.64      3.87 o 
   6   5  12        0.87        1.27      4.43 o 
 -21   1  13        5.34        5.14      0.88 o 
 -20   1  13       26.21       26.51      1.44 o 
 -19   1  13       49.21       46.17      2.36 o 
 -18   1  13       10.25       15.00      2.89 o 
 -17   1  13       95.67      102.04      3.47 o 
 -16   1  13       65.32       66.21      2.73 o 
 -15   1  13       32.94       31.04      1.96 o 
 -14   1  13       10.61       11.96      2.82 o 
 -13   1  13     1079.54     1060.98     19.76 o 
 -12   1  13      277.02      289.02      7.02 o 
 -11   1  13      133.61      142.73      4.29 o 
 -10   1  13      909.58      886.93     16.65 o 
  -9   1  13       19.57       21.37      1.55 o 
  -8   1  13       32.58       31.60      1.76 o 
  -7   1  13       11.91       12.04      1.55 o 
  -6   1  13       19.33       12.33      1.46 o 
  -5   1  13        6.64        6.20      1.31 o 
  -4   1  13       52.95       54.88      3.59 o 
  -3   1  13      186.69      183.38      3.79 o 
  -2   1  13       57.79       54.38      1.64 o 
  -1   1  13       69.68       71.43      2.62 o 
   0   1  13      136.98      145.24      2.71 o 
   1   1  13      379.88      395.15      5.91 o 
   2   1  13      282.14      279.17      4.83 o 
   3   1  13        0.54       -0.86      1.17 o 
   4   1  13       12.56       11.55      1.63 o 
   5   1  13       49.67       46.77      2.76 o 
   6   1  13      162.41      156.73      5.83 o 
   7   1  13       45.65       51.88      3.58 o 
   8   1  13       39.22       38.65      3.24 o 
   9   1  13        6.78        6.26      1.85 o 
  10   1  13       14.96       11.52      2.01 o 
  11   1  13      217.77      228.40      5.51 o 
  12   1  13        0.80        0.82      1.82 o 
  13   1  13        0.10       -0.86      1.73 o 
  14   1  13       19.38       14.95      2.79 o 
  15   1  13        4.53        3.15      2.49 o 
 -20   2  13      210.68      235.91      6.69 o 
 -19   2  13       15.22       14.51      4.63 o 
 -18   2  13        0.70       -0.82      0.82 o 
 -17   2  13        0.47       -0.77      1.16 o 
 -16   2  13       76.34       79.58      3.09 o 
 -15   2  13       15.05       15.67      1.57 o 
 -14   2  13       31.57       31.42      1.94 o 
 -13   2  13      387.99      362.73      8.66 o 
 -12   2  13       18.67       17.00      1.39 o 
 -11   2  13       55.83       53.94      6.33 o 
 -10   2  13        0.44        0.51      0.77 o 
  -9   2  13      557.22      534.91      9.20 o 
  -8   2  13      120.23      118.45      5.84 o 
  -7   2  13        0.04        0.47      0.59 o 
  -6   2  13       96.66       97.48      3.01 o 
  -5   2  13      240.93      229.71      6.62 o 
  -4   2  13      159.91      147.29      5.70 o 
  -3   2  13       60.46       65.75      2.45 o 
  -2   2  13        2.98        3.99      1.88 o 
  -1   2  13        6.38        7.27      1.55 o 
   0   2  13        0.06       -0.35      1.36 o 
   1   2  13      718.12      729.96     11.92 o 
   2   2  13      223.48      246.22      7.12 o 
   3   2  13      641.48      647.71     13.32 o 
   4   2  13      552.97      544.34     17.76 o 
   5   2  13      113.03      115.57      5.20 o 
   6   2  13        2.70        3.24      2.05 o 
   7   2  13       84.99       82.69      5.17 o 
   8   2  13       25.56       28.65      2.76 o 
   9   2  13        8.67        5.03      2.26 o 
  10   2  13       36.53       30.96      3.48 o 
  11   2  13       58.97       70.22      4.34 o 
  12   2  13        3.97        2.69      2.46 o 
  13   2  13        3.62        2.38      2.12 o 
  14   2  13       51.82       50.41      3.56 o 
 -19   3  13        0.53        1.67      1.59 o 
 -18   3  13       30.92       27.94      2.46 o 
 -17   3  13       87.75       89.28      3.47 o 
 -16   3  13        0.02       -0.66      1.01 o 
 -15   3  13       68.41       78.24      3.24 o 
 -14   3  13       61.73       63.53      3.47 o 
 -13   3  13       24.19       22.14      2.31 o 
 -12   3  13       11.03       11.01      1.37 o 
 -11   3  13      130.47      131.44      5.18 o 
 -10   3  13      108.28       96.78      5.88 o 
  -9   3  13        0.66       -0.80      0.80 o 
  -8   3  13      134.03      117.73      9.64 o 
  -7   3  13       27.39       29.59      2.40 o 
  -6   3  13      134.80      104.23      3.32 o 
  -5   3  13       49.74       36.49      3.48 o 
  -4   3  13        0.75        1.43      0.79 o 
  -3   3  13       20.34       18.04      1.35 o 
  -2   3  13       10.53       12.05      1.15 o 
  -1   3  13        0.38        1.90      1.22 o 
   0   3  13       81.76       78.20      3.44 o 
   1   3  13      394.92      400.87     12.18 o 
   2   3  13       14.64       16.15      2.59 o 
   3   3  13        8.72        9.74      2.52 o 
   4   3  13       22.82       20.28      2.61 o 
   5   3  13       26.01       19.44      3.09 o 
   6   3  13       73.96       73.83      4.42 o 
   7   3  13       16.79       12.03      2.88 o 
   8   3  13        0.39        2.53      2.31 o 
   9   3  13       47.96       51.77      4.22 o 
  10   3  13        7.46       11.49      3.70 o 
  11   3  13       18.56       18.85      3.15 o 
  12   3  13       24.21       19.62      4.48 o 
 -16   4  13       68.05       74.81      3.43 o 
 -15   4  13       35.55       39.94      2.72 o 
 -14   4  13        0.51        1.56      1.20 o 
 -13   4  13      242.85      278.72     12.00 o 
 -12   4  13        7.33        3.99      1.19 o 
 -11   4  13        1.89        1.91      1.20 o 
 -10   4  13        3.18        4.13      1.19 o 
  -9   4  13        4.96        4.48      1.40 o 
  -8   4  13       53.75       50.05      3.37 o 
  -7   4  13      115.74      114.31     10.17 o 
  -6   4  13       18.82       22.24      1.95 o 
  -5   4  13        3.16        0.47      2.74 o 
  -4   4  13        5.79        5.92      1.15 o 
  -3   4  13        1.17       -0.81      1.31 o 
  -2   4  13       20.64       14.57      1.98 o 
  -1   4  13        2.87        5.29      1.77 o 
   0   4  13      116.48       92.80     17.51 o 
   1   4  13        6.73        4.35      3.27 o 
   2   4  13       30.15       25.20      4.36 o 
   3   4  13        0.84       -0.50      3.05 o 
   4   4  13        0.56       -0.51      3.05 o 
   5   4  13       16.40       18.10      3.06 o 
   6   4  13       36.26       34.77      4.26 o 
   7   4  13        9.03        9.95      3.15 o 
   8   4  13        8.38       10.35      3.43 o 
   9   4  13        0.17       -1.43      2.83 o 
 -10   5  13        7.31        8.78      1.54 o 
  -9   5  13       24.11       18.03      1.90 o 
  -8   5  13       15.12       20.77      1.86 o 
  -7   5  13        9.10       10.37      1.52 o 
  -6   5  13        0.44        0.69      1.14 o 
  -5   5  13       12.60        9.10      1.52 o 
  -4   5  13        4.20        6.78      1.35 o 
  -3   5  13       25.51       27.91      3.22 o 
  -2   5  13        0.28       -1.04      1.20 o 
  -1   5  13       61.80       61.74      8.23 o 
   0   5  13        9.64       15.69      4.53 o 
   1   5  13       50.49       52.17      5.98 o 
   2   5  13        5.15        1.90      3.58 o 
   3   5  13       25.58       26.18      4.89 o 
   4   5  13        4.06        0.42      4.85 o 
 -21   0  14        1.71        2.33      1.04 o 
 -20   0  14      151.71      177.04      5.60 o 
 -19   0  14        2.26       -1.25      1.37 o 
 -18   0  14        0.02        0.42      1.03 o 
 -17   0  14       86.25       89.32      8.12 o 
 -16   0  14        0.16       -0.27      0.83 o 
 -15   0  14       12.77        9.98      3.27 o 
 -14   0  14       14.64       14.98      6.33 o 
 -13   0  14     1350.47     1387.66     49.36 o 
 -12   0  14      976.19      919.20     36.07 o 
 -11   0  14       64.30       73.82      9.49 o 
 -10   0  14      283.23      276.31     16.66 o 
  -9   0  14     1137.90     1145.52     41.13 o 
  -8   0  14      399.62      369.32     18.98 o 
  -7   0  14      181.46      175.07     13.29 o 
  -6   0  14       47.79       58.00      7.80 o 
  -5   0  14       81.82       67.07      8.02 o 
  -4   0  14      161.74      177.82      9.91 o 
  -3   0  14       13.96       12.32      2.09 o 
  -2   0  14        0.03       -0.95      1.82 o 
  -1   0  14      108.25      115.81      6.48 o 
   0   0  14       81.45       79.43      4.25 o 
   1   0  14      413.08      421.49      9.44 o 
   2   0  14      833.56      858.56     20.06 o 
   3   0  14       56.37       57.99      2.77 o 
   4   0  14        1.22        3.07      1.86 o 
   5   0  14       64.86       68.05      4.45 o 
   6   0  14       25.72       24.80      2.24 o 
   7   0  14      113.85      120.45     10.97 o 
   8   0  14       46.59       51.92      4.11 o 
   9   0  14        3.43        3.37      2.43 o 
  10   0  14        4.12        3.18      2.67 o 
  11   0  14       56.11       61.90     13.39 o 
  12   0  14      333.51      346.83     14.11 o 
  13   0  14       67.32       60.96      5.91 o 
  14   0  14        1.02        2.32      3.59 o 
 -21   1  14       10.03       16.44      1.80 o 
 -20   1  14       64.55       75.74      2.86 o 
 -19   1  14      233.18      247.00      8.11 o 
 -18   1  14      242.57      266.14      7.15 o 
 -17   1  14      186.80      180.45      9.87 o 
 -16   1  14       82.47       86.22      5.08 o 
 -15   1  14       26.16       23.38      1.77 o 
 -14   1  14       46.97       42.53      5.94 o 
 -13   1  14        4.88        3.76      1.00 o 
 -12   1  14       15.35       16.79      1.39 o 
 -11   1  14      552.70      554.76     11.59 o 
 -10   1  14       37.80       32.95      1.93 o 
  -9   1  14      130.66      146.27      5.44 o 
  -8   1  14       24.21       27.45      1.74 o 
  -7   1  14        0.04       -0.14      0.60 o 
  -6   1  14        9.35        8.21      0.93 o 
  -5   1  14      387.50      397.91      7.64 o 
  -4   1  14      138.17      132.95      9.44 o 
  -3   1  14      578.63      567.69     11.28 o 
  -2   1  14      459.23      482.86      7.39 o 
  -1   1  14       50.96       57.98      1.74 o 
   0   1  14        0.53       -0.31      0.55 o 
   1   1  14       52.28       53.27      2.06 o 
   2   1  14        6.44        6.55      1.50 o 
   3   1  14       24.98       24.96      2.24 o 
   4   1  14      122.24      120.50      4.31 o 
   5   1  14       25.74       27.62      2.79 o 
   6   1  14      375.77      394.04      9.40 o 
   7   1  14      135.00      143.29      7.03 o 
   8   1  14      158.35      162.74      6.54 o 
   9   1  14       29.48       31.80      2.37 o 
  10   1  14       43.50       45.41      2.74 o 
  11   1  14        2.99        3.57      1.94 o 
  12   1  14        8.39        4.02      2.34 o 
  13   1  14       48.88       46.91      4.55 o 
  14   1  14       11.48       10.60      2.78 o 
 -20   2  14        1.18       -0.02      1.30 o 
 -19   2  14        5.60        3.62      1.21 o 
 -18   2  14       68.73       81.72      3.31 o 
 -17   2  14      119.03      119.18      4.04 o 
 -16   2  14       97.77      104.33      3.67 o 
 -15   2  14       29.07       22.98      1.78 o 
 -14   2  14       38.67       40.56      2.16 o 
 -13   2  14       45.02       50.96      3.06 o 
 -12   2  14       93.06       93.05      6.90 o 
 -11   2  14        1.31       -0.50      0.81 o 
 -10   2  14        2.47        2.62      1.76 o 
  -9   2  14        1.39        3.28      1.28 o 
  -8   2  14       94.79       91.59      5.16 o 
  -7   2  14       62.68       59.15      2.16 o 
  -6   2  14       40.28       43.60      2.92 o 
  -5   2  14        0.20        1.32      0.80 o 
  -4   2  14      128.51      117.93      7.45 o 
  -3   2  14       12.37       13.04      1.55 o 
  -2   2  14        5.67        6.63      0.96 o 
  -1   2  14        1.01        0.08      0.97 o 
   0   2  14      105.87       98.93      8.01 o 
   1   2  14      120.51      126.55      4.78 o 
   2   2  14        7.94       10.01      2.16 o 
   3   2  14     1611.94     1595.19     25.93 o 
   4   2  14       34.35       40.10      3.18 o 
   5   2  14      106.41       92.49      5.37 o 
   6   2  14      201.89      196.13      6.90 o 
   7   2  14        0.92        1.34      2.07 o 
   8   2  14        0.63       -1.02      2.13 o 
   9   2  14       22.88       21.37      3.53 o 
  10   2  14       54.93       52.01      4.05 o 
  11   2  14        7.24        3.77      2.43 o 
  12   2  14       13.40       15.98      2.54 o 
  13   2  14        4.10        4.21      2.33 o 
 -18   3  14        0.22        1.87      1.55 o 
 -17   3  14        1.21       -0.10      1.56 o 
 -16   3  14        0.26       -0.89      1.02 o 
 -15   3  14        2.28        0.36      1.01 o 
 -14   3  14        0.03       -0.90      0.90 o 
 -13   3  14        4.52        4.97      2.64 o 
 -12   3  14       11.46       13.01      1.82 o 
 -11   3  14      184.80      185.21      4.99 o 
 -10   3  14        0.46       -0.35      0.81 o 
  -9   3  14       23.71       23.63      1.79 o 
  -8   3  14      134.98      106.77      3.59 o 
  -7   3  14      287.83      260.93      6.47 o 
  -6   3  14      193.25      193.88      4.85 o 
  -5   3  14        0.02        1.99      0.81 o 
  -4   3  14      250.13      231.15      5.61 o 
  -3   3  14       20.12       19.81      1.40 o 
  -2   3  14       11.99       10.44      1.46 o 
  -1   3  14        2.91        1.26      0.82 o 
   0   3  14        1.56        1.04      2.45 o 
   1   3  14       35.98       35.57      3.90 o 
   2   3  14        4.07        2.32      4.01 o 
   3   3  14      131.78      115.95     13.76 o 
   4   3  14       46.05       51.32      4.05 o 
   5   3  14       30.34       39.30      3.92 o 
   6   3  14        1.74        0.34      2.31 o 
   7   3  14        0.89        0.02      2.29 o 
   8   3  14       20.25       19.98      3.04 o 
   9   3  14       56.67       58.39      4.49 o 
  10   3  14        0.03        4.79      2.78 o 
  11   3  14       12.34       22.43      3.46 o 
 -14   4  14       40.17       52.93      4.17 o 
 -13   4  14        8.20        5.83      1.91 o 
 -12   4  14       91.08      102.11      3.59 o 
 -11   4  14        9.50        5.45      1.21 o 
 -10   4  14       32.99       30.97      3.24 o 
  -9   4  14       10.42       10.11      1.37 o 
  -8   4  14        4.38        0.41      1.50 o 
  -7   4  14        3.18        2.06      0.99 o 
  -6   4  14        9.13        8.42      1.34 o 
  -5   4  14       28.19       33.23      2.03 o 
  -4   4  14      404.50      387.31      8.26 o 
  -3   4  14       24.10       33.70      2.44 o 
  -2   4  14       20.57       19.80      2.19 o 
  -1   4  14      272.57      255.76     14.76 o 
   0   4  14      124.99      137.84     11.28 o 
   1   4  14      299.70      275.72     12.55 o 
   2   4  14       26.44       19.33      4.92 o 
   3   4  14       14.39       16.85      4.20 o 
   4   4  14       13.00        9.63      3.75 o 
   5   4  14        0.17       -0.42      2.98 o 
   6   4  14        7.65        7.77      3.04 o 
   7   4  14       22.56       23.98      3.47 o 
  -8   5  14        0.66       -0.53      3.15 o 
  -7   5  14       31.66       35.58      3.59 o 
  -6   5  14        5.50        1.86      1.18 o 
  -5   5  14       20.04       16.20      1.78 o 
  -4   5  14        4.26        3.41      1.18 o 
  -3   5  14       22.39       21.92      1.91 o 
  -2   5  14        0.77       -2.64      3.72 o 
  -1   5  14       24.72       36.42      5.17 o 
   0   5  14       31.75       46.19     10.34 o 
   1   5  14        5.35        7.59      6.12 o 
 -20   1  15       38.61       46.49      3.34 o 
 -19   1  15       19.37       23.60      1.97 o 
 -18   1  15       30.65       35.06      2.89 o 
 -17   1  15        0.60        1.51      1.15 o 
 -16   1  15       17.62       22.92      1.87 o 
 -15   1  15       27.13       27.28      2.65 o 
 -14   1  15        2.66        3.24      1.19 o 
 -13   1  15       32.52       31.16      1.98 o 
 -12   1  15       65.03       64.76      2.71 o 
 -11   1  15        0.57       -0.44      0.81 o 
 -10   1  15      107.76      105.55      5.85 o 
  -9   1  15       74.65       81.72      5.05 o 
  -8   1  15      114.78      113.60      3.70 o 
  -7   1  15        3.22        5.65      1.00 o 
  -6   1  15      124.19      125.13      3.76 o 
  -5   1  15      137.62      132.58      3.30 o 
  -4   1  15        4.01        3.30      0.78 o 
  -3   1  15      111.58      120.67      3.67 o 
  -2   1  15      318.04      315.36      7.15 o 
  -1   1  15      293.48      300.82      5.59 o 
   0   1  15        9.61       10.56      1.00 o 
   1   1  15       19.32       17.05      2.04 o 
   2   1  15      298.11      305.22      6.96 o 
   3   1  15      224.40      229.43      5.94 o 
   4   1  15       12.66       15.41      2.14 o 
   5   1  15       11.58       17.99      2.61 o 
   6   1  15      115.60      125.97      5.24 o 
   7   1  15        0.06       -0.50      1.89 o 
   8   1  15       16.52       16.80      2.14 o 
   9   1  15       10.25        5.43      1.88 o 
  10   1  15        0.18       -0.45      1.86 o 
  11   1  15        2.70       -0.30      2.22 o 
  12   1  15        5.51        6.08      2.69 o 
 -19   2  15       93.43       98.60      3.85 o 
 -18   2  15        5.19        7.62      1.40 o 
 -17   2  15        1.62        1.54      1.63 o 
 -16   2  15       98.49       97.07      3.65 o 
 -15   2  15        4.23        6.11      1.34 o 
 -14   2  15        0.00        0.43      1.64 o 
 -13   2  15       54.07       52.86      3.20 o 
 -12   2  15        9.20        8.38      1.26 o 
 -11   2  15       86.16       84.57      3.07 o 
 -10   2  15       82.39       81.88      4.17 o 
  -9   2  15      139.66      137.82      7.64 o 
  -8   2  15      220.85      195.07      8.66 o 
  -7   2  15       36.98       37.56      1.84 o 
  -6   2  15        9.32       11.23      1.17 o 
  -5   2  15        6.69        6.95      0.99 o 
  -4   2  15       33.64       27.10      2.76 o 
  -3   2  15        0.32        0.42      0.70 o 
  -2   2  15       59.14       58.61      4.05 o 
  -1   2  15       19.31       15.97      3.11 o 
   0   2  15       32.52       32.39      1.72 o 
   1   2  15        2.19        1.33      2.35 o 
   2   2  15       59.28       62.06      3.07 o 
   3   2  15        0.00       -0.84      2.02 o 
   4   2  15       21.96       18.99      2.68 o 
   5   2  15       53.20       49.99      4.31 o 
   6   2  15        1.54        0.12      2.06 o 
   7   2  15      213.13      199.80      7.53 o 
   8   2  15        1.67        2.40      2.38 o 
   9   2  15        3.44        2.42      2.50 o 
  10   2  15       37.63       35.06      3.43 o 
  11   2  15        7.49        8.28      3.00 o 
 -17   3  15       12.40       13.48      1.61 o 
 -16   3  15        2.43        1.78      1.66 o 
 -15   3  15        0.04       -0.83      0.83 o 
 -14   3  15       42.12       45.67      2.63 o 
 -13   3  15       92.96      101.35      3.82 o 
 -12   3  15        0.41       -0.97      1.05 o 
 -11   3  15        2.82        0.77      1.00 o 
 -10   3  15       33.10       28.29      2.28 o 
  -9   3  15       38.78       32.40      1.96 o 
  -8   3  15       43.83       48.78      4.19 o 
  -7   3  15      260.32      253.86     15.53 o 
  -6   3  15       74.40       66.37      4.94 o 
  -5   3  15       15.63        9.26      1.29 o 
  -4   3  15       26.16       21.94      1.55 o 
  -3   3  15       33.17       23.51      2.44 o 
  -2   3  15       19.80       15.08      2.47 o 
  -1   3  15       87.72       95.79      5.81 o 
   0   3  15       89.28       98.87      6.75 o 
   1   3  15        8.31        9.98      3.80 o 
   2   3  15        0.03       -2.04      2.73 o 
   3   3  15      113.36      112.98      6.26 o 
   4   3  15       48.17       46.27      5.07 o 
   5   3  15       16.07       19.39      3.28 o 
   6   3  15      110.69      124.83      6.72 o 
   7   3  15       32.50       29.15      3.76 o 
   8   3  15        0.43        0.06      2.45 o 
   9   3  15        2.48        2.43      2.74 o 
 -13   4  15       15.22       18.08      1.94 o 
 -12   4  15        0.89       -2.26      2.77 o 
 -11   4  15       15.91       12.07      1.56 o 
 -10   4  15        0.63        0.91      1.01 o 
  -9   4  15        2.03        0.44      1.01 o 
  -8   4  15       13.33       12.35      1.57 o 
  -7   4  15        0.08        1.19      1.16 o 
  -6   4  15        3.60       -0.98      0.98 o 
  -5   4  15       39.93       43.64      3.46 o 
  -4   4  15        1.58        2.01      1.28 o 
  -3   4  15      151.30      140.60      5.63 o 
  -2   4  15       90.57       75.01      3.22 o 
  -1   4  15       23.08       27.74      4.50 o 
   0   4  15      215.76      202.91     17.30 o 
   1   4  15      269.97      236.02     16.87 o 
   2   4  15       10.57       16.31      6.85 o 
   3   4  15       24.29       24.42      4.41 o 
   4   4  15        2.18        5.37      3.42 o 
   5   4  15        0.00        0.79      3.24 o 
   6   4  15        2.03        3.16      4.64 o 
 -19   0  16       48.82       55.18      2.84 o 
 -18   0  16       61.51       69.86      3.23 o 
 -17   0  16        9.16        9.64      1.45 o 
 -16   0  16       28.31       30.28      2.32 o 
 -15   0  16      128.83      128.96      4.60 o 
 -14   0  16     1321.47     1267.55     27.16 o 
 -13   0  16      107.43      126.13     13.71 o 
 -12   0  16        4.09        6.33      5.48 o 
 -11   0  16     4159.13     4175.20    121.70 o 
 -10   0  16      112.59      120.23     12.87 o 
  -9   0  16       51.89       49.36      8.86 o 
  -8   0  16      504.71      498.20     23.83 o 
  -7   0  16      236.38      246.99     16.87 o 
  -6   0  16      217.39      226.11     15.82 o 
  -5   0  16       26.20       31.85      6.96 o 
  -4   0  16        1.63       -2.95      4.01 o 
  -3   0  16      548.28      516.97     23.20 o 
  -2   0  16      419.37      448.93     13.78 o 
  -1   0  16      105.22      121.09      5.04 o 
   0   0  16        1.87        1.82      2.14 o 
   1   0  16       78.13       80.71      3.38 o 
   2   0  16        1.31        0.84      1.59 o 
   3   0  16        5.56        3.45      1.96 o 
   4   0  16      488.34      513.79     12.34 o 
   5   0  16      161.82      163.04      8.62 o 
   6   0  16        4.09        1.63      2.43 o 
   7   0  16        0.06       -0.88      2.28 o 
   8   0  16        0.97        0.12      2.64 o 
   9   0  16        5.17       10.89      3.19 o 
  10   0  16      324.55      322.25      9.81 o 
  11   0  16        0.12       -1.78      2.73 o 
 -19   1  16        3.11        2.01      1.37 o 
 -18   1  16       65.79       79.63      3.31 o 
 -17   1  16      106.29      115.16      4.05 o 
 -16   1  16       69.27       77.73      3.31 o 
 -15   1  16       24.17       20.91      2.93 o 
 -14   1  16       51.83       49.42      3.56 o 
 -13   1  16       33.87       31.74      4.30 o 
 -12   1  16       77.35       82.50      3.24 o 
 -11   1  16        2.61        1.57      1.00 o 
 -10   1  16        6.93        4.81      1.01 o 
  -9   1  16       89.97       87.59      5.16 o 
  -8   1  16      104.07      107.48      3.59 o 
  -7   1  16      235.16      232.30     12.06 o 
  -6   1  16       38.91       44.60      3.21 o 
  -5   1  16       25.80       19.74      1.56 o 
  -4   1  16      169.47      166.70      8.93 o 
  -3   1  16       40.13       42.67      1.99 o 
  -2   1  16      155.65      170.13      4.28 o 
  -1   1  16      802.19      820.88     13.13 o 
   0   1  16       14.60       22.20      1.41 o 
   1   1  16       27.47       33.01      2.44 o 
   2   1  16       12.83       17.46      3.03 o 
   3   1  16     1142.53     1216.33     19.19 o 
   4   1  16        0.00       -0.36      2.23 o 
   5   1  16       55.81       54.80      5.58 o 
   6   1  16      200.83      202.18      7.30 o 
   7   1  16        0.34        2.75      2.20 o 
   8   1  16       11.87       14.64      2.54 o 
   9   1  16       18.96       21.76      2.95 o 
  10   1  16        3.91        7.97      2.63 o 
  11   1  16        0.71       -0.32      2.23 o 
 -18   2  16       11.12       14.98      1.61 o 
 -17   2  16      131.77      132.16      4.57 o 
 -16   2  16       91.10       93.00      3.65 o 
 -15   2  16        0.97        1.02      1.02 o 
 -14   2  16        0.79        1.40      1.01 o 
 -13   2  16       13.24       13.39      2.41 o 
 -12   2  16        2.76        1.35      0.83 o 
 -11   2  16        5.11        5.43      1.63 o 
 -10   2  16       11.97       11.71      1.44 o 
  -9   2  16       28.58       27.91      1.84 o 
  -8   2  16       66.16       58.83      6.54 o 
  -7   2  16       40.18       35.69      1.95 o 
  -6   2  16        0.76       -0.79      0.79 o 
  -5   2  16        1.22       -0.14      1.21 o 
  -4   2  16      300.66      295.39      9.12 o 
  -3   2  16      110.13      103.66      3.18 o 
  -2   2  16       33.15       31.10      2.29 o 
  -1   2  16       37.88       32.62      1.66 o 
   0   2  16       24.63       28.25      3.47 o 
   1   2  16        7.09        5.12      2.69 o 
   2   2  16       54.70       51.97      4.95 o 
   3   2  16       19.53       22.40      2.66 o 
   4   2  16       45.55       44.47      3.68 o 
   5   2  16       65.44       56.73      4.67 o 
   6   2  16       73.80       69.09      4.15 o 
   7   2  16        0.03        0.77      2.22 o 
   8   2  16        1.24        3.80      2.54 o 
   9   2  16       10.98        6.52      2.78 o 
  10   2  16        6.44        6.29      2.79 o 
 -15   3  16        1.57        1.31      4.64 o 
 -14   3  16       60.19       60.76      8.75 o 
 -13   3  16        0.12        0.18      1.03 o 
 -12   3  16        0.92        0.39      1.03 o 
 -11   3  16       43.60       43.45      8.86 o 
 -10   3  16        1.57        0.18      2.43 o 
  -9   3  16       10.75        8.74      1.41 o 
  -8   3  16      171.92      160.10     10.14 o 
  -7   3  16        0.00        1.93      1.01 o 
  -6   3  16        6.87        7.37      1.18 o 
  -5   3  16        3.59        1.92      1.46 o 
  -4   3  16        0.81       -0.81      1.33 o 
  -3   3  16        8.43        8.38      2.01 o 
  -2   3  16       40.38       37.70      6.85 o 
  -1   3  16        6.23        5.41      2.92 o 
   0   3  16       10.40        8.74      3.07 o 
   1   3  16       53.88       57.99      5.24 o 
   2   3  16       31.98       31.63      4.51 o 
   3   3  16       21.35       23.53      4.31 o 
   4   3  16       72.39       76.53     14.98 o 
   5   3  16       28.60       27.32      5.14 o 
   6   3  16        1.54        1.15      2.51 o 
   7   3  16       19.41       15.87      3.47 o 
 -11   4  16        0.14        3.19      1.75 o 
 -10   4  16        2.29        2.76      1.55 o 
  -9   4  16        2.42        2.62      1.20 o 
  -8   4  16        0.01       -1.26      1.37 o 
  -7   4  16        5.68        3.77      1.40 o 
  -6   4  16       17.31       12.14      1.77 o 
  -5   4  16       14.15       13.98      1.54 o 
  -4   4  16        8.84        8.58      1.37 o 
  -3   4  16       14.90       20.18      1.70 o 
  -2   4  16        0.00       -0.61      3.00 o 
  -1   4  16      197.92      176.12     10.12 o 
   0   4  16        0.18        1.04      3.65 o 
   1   4  16        0.36       -0.31      3.65 o 
   2   4  16       18.26        9.16      4.17 o 
   3   4  16        4.93       -0.05      3.20 o 
 -18   1  17        4.16        1.09      1.78 o 
 -17   1  17        0.03       -0.47      1.02 o 
 -16   1  17        0.15       -1.23      1.23 o 
 -15   1  17        1.10       -0.54      1.01 o 
 -14   1  17      152.21      158.26     12.66 o 
 -13   1  17        5.45        3.21      1.21 o 
 -12   1  17       35.44       40.57      3.35 o 
 -11   1  17        0.00       -0.82      0.82 o 
 -10   1  17        0.57        1.34      1.46 o 
  -9   1  17        0.82        2.18      1.86 o 
  -8   1  17        2.03        0.57      1.00 o 
  -7   1  17      107.79      110.47      3.75 o 
  -6   1  17       73.85       79.83      4.05 o 
  -5   1  17      558.53      568.36     13.30 o 
  -4   1  17        0.33        1.90      1.58 o 
  -3   1  17       34.26       36.68      3.28 o 
  -2   1  17       34.14       36.13      3.12 o 
  -1   1  17        3.14        4.01      0.98 o 
   0   1  17        5.54        4.88      2.70 o 
   1   1  17       78.02       90.25      4.14 o 
   2   1  17      446.79      463.11     10.66 o 
   3   1  17        0.53        0.50      2.20 o 
   4   1  17      338.90      351.36     14.43 o 
   5   1  17       91.44       98.71      5.74 o 
   6   1  17        1.49        2.22      2.17 o 
   7   1  17        7.31       13.59      2.18 o 
   8   1  17       26.49       28.76      3.25 o 
   9   1  17        6.26        6.35      3.24 o 
 -17   2  17        8.22        4.10      1.22 o 
 -16   2  17       13.49       15.02      1.61 o 
 -15   2  17       43.29       43.27      2.39 o 
 -14   2  17       19.23       17.62      1.77 o 
 -13   2  17       27.47       32.51      2.34 o 
 -12   2  17       25.31       24.82      2.04 o 
 -11   2  17       20.82       24.72      3.48 o 
 -10   2  17       49.66       39.26      9.81 o 
  -9   2  17        0.70       -0.95      0.95 o 
  -8   2  17       15.13       12.73      2.21 o 
  -7   2  17       90.56       90.81     13.60 o 
  -6   2  17      216.42      194.26     11.78 o 
  -5   2  17      113.69      102.75      5.21 o 
  -4   2  17        6.70        3.19      1.35 o 
  -3   2  17        6.91        5.16      0.98 o 
  -2   2  17       17.22       16.33      1.49 o 
  -1   2  17        0.46        0.96      2.51 o 
   0   2  17        8.22        8.45      3.20 o 
   1   2  17       93.06       90.91     11.53 o 
   2   2  17       26.62       22.35      4.59 o 
   3   2  17        0.58       -0.61      2.99 o 
   4   2  17       25.93       23.37      3.34 o 
   5   2  17       30.05       23.43      3.31 o 
   6   2  17       35.61       38.47      3.49 o 
   7   2  17        4.89        4.87      2.79 o 
   8   2  17       41.61       38.79      4.07 o 
 -14   3  17       21.21       22.48      2.04 o 
 -13   3  17       74.89       88.29      9.81 o 
 -12   3  17       36.11       39.50      7.70 o 
 -11   3  17        4.94        2.92      2.11 o 
 -10   3  17        3.93        4.94      1.23 o 
  -9   3  17       16.87       14.21      2.00 o 
  -8   3  17       76.10       66.40      3.59 o 
  -7   3  17       30.75       29.58      2.10 o 
  -6   3  17       30.05       27.59      3.94 o 
  -5   3  17        2.74        0.76      0.81 o 
  -4   3  17       17.56       13.82      1.49 o 
  -3   3  17        2.73        3.46      1.40 o 
  -2   3  17       29.31       34.30      8.04 o 
  -1   3  17       20.05       19.73      3.99 o 
   0   3  17        8.74       10.88      3.41 o 
   1   3  17       10.50       15.50      4.62 o 
   2   3  17       21.94       19.56      4.83 o 
   3   3  17        1.13       -1.81      3.42 o 
   4   3  17        2.27        1.47      3.42 o 
   5   3  17        7.30        1.20      3.63 o 
  -8   4  17        0.18       -0.58      1.00 o 
  -7   4  17       58.02       58.15      2.75 o 
  -6   4  17        3.04        2.18      3.06 o 
  -5   4  17        2.14        0.55      1.17 o 
  -4   4  17        1.01        2.20      1.18 o 
  -3   4  17        5.46        3.42      3.42 o 
  -2   4  17       52.69       51.78      5.60 o 
  -1   4  17       30.45       24.86      9.60 o 
 -17   0  18        4.69        2.09      1.37 o 
 -16   0  18       34.43       38.46      2.63 o 
 -15   0  18        4.59        7.35      2.00 o 
 -14   0  18       76.17       74.03      3.44 o 
 -13   0  18      135.32      144.64      8.96 o 
 -12   0  18       12.16        7.59      6.54 o 
 -11   0  18      175.72      182.87     16.45 o 
 -10   0  18      249.05      240.87     18.35 o 
  -9   0  18       10.05       14.98      6.75 o 
  -8   0  18       75.25       71.08     10.12 o 
  -7   0  18       72.99       81.63     10.97 o 
  -6   0  18      144.35      150.18     13.92 o 
  -5   0  18        1.53        1.05      5.06 o 
  -4   0  18       39.24       49.14      8.44 o 
  -3   0  18       81.75       92.17     10.55 o 
  -2   0  18      209.20      213.24     24.05 o 
  -1   0  18        2.77        2.90      3.54 o 
   0   0  18        0.63        0.13      2.46 o 
   1   0  18      118.11      130.04      5.27 o 
   2   0  18       28.03       31.60      5.59 o 
   3   0  18       14.28       13.83      3.57 o 
   4   0  18        0.02       -1.09      2.73 o 
   5   0  18      287.04      307.00      8.62 o 
   6   0  18        4.21        3.61      2.67 o 
   7   0  18       20.56       17.42      3.99 o 
   8   0  18        0.06       -0.66      3.09 o 
 -17   1  18       11.89       12.31      1.61 o 
 -16   1  18        6.77        9.55      3.79 o 
 -15   1  18        7.88        9.68      1.41 o 
 -14   1  18      103.85      103.86      3.86 o 
 -13   1  18        2.17       -0.07      1.13 o 
 -12   1  18        6.91        4.44      1.39 o 
 -11   1  18      103.11      107.38      3.83 o 
 -10   1  18        6.32        6.07      2.33 o 
  -9   1  18       15.22       12.14      1.40 o 
  -8   1  18        4.61        3.16      1.09 o 
  -7   1  18       36.69       37.96      2.23 o 
  -6   1  18       73.21       74.24      8.86 o 
  -5   1  18       87.21       81.92      3.23 o 
  -4   1  18        2.45        1.77      0.83 o 
  -3   1  18        4.51        4.18      1.03 o 
  -2   1  18        2.11        1.64      1.11 o 
  -1   1  18       67.25       66.66      6.71 o 
   0   1  18       21.53       18.37      3.30 o 
   1   1  18       25.24       19.46      3.78 o 
   2   1  18       25.18       29.34      4.71 o 
   3   1  18       44.70       39.24      4.28 o 
   4   1  18      188.57      201.94      8.10 o 
   5   1  18       58.84       67.93      5.77 o 
   6   1  18        3.75       -1.80      2.30 o 
   7   1  18        3.20        2.80      2.48 o 
 -15   2  18       51.42       57.11      3.92 o 
 -14   2  18       53.06       53.89      9.70 o 
 -13   2  18       33.84       34.23      3.69 o 
 -12   2  18       52.51       52.10      2.85 o 
 -11   2  18       61.48       58.59      2.85 o 
 -10   2  18       30.38       26.96      4.11 o 
  -9   2  18        1.93        0.44      2.43 o 
  -8   2  18       80.49       79.71      6.75 o 
  -7   2  18       10.29       17.13      1.63 o 
  -6   2  18       18.00       17.64      2.11 o 
  -5   2  18        1.29        0.95      0.82 o 
  -4   2  18       19.22       18.71      1.54 o 
  -3   2  18        0.91       -0.52      1.37 o 
  -2   2  18        0.01       -1.15      2.66 o 
  -1   2  18      128.56      135.58      6.95 o 
   0   2  18       48.24       49.50      4.89 o 
   1   2  18        9.32        7.55      3.31 o 
   2   2  18        1.39       -1.60      3.18 o 
   3   2  18       39.53       38.57      5.28 o 
   4   2  18       39.26       43.55      5.59 o 
   5   2  18       67.33       65.16      5.91 o 
   6   2  18        2.08        3.46      2.88 o 
 -12   3  18        3.38        3.24      1.24 o 
 -11   3  18       69.35       75.54      3.44 o 
 -10   3  18       20.52       18.83      1.84 o 
  -9   3  18       47.04       45.28      5.38 o 
  -8   3  18       89.10       90.33      4.11 o 
  -7   3  18       45.22       53.49      2.55 o 
  -6   3  18       37.48       36.68      2.04 o 
  -5   3  18       33.39       31.06      2.62 o 
  -4   3  18        1.37        0.42      0.99 o 
  -3   3  18       12.63       17.33      3.96 o 
  -2   3  18       29.55       29.73      7.50 o 
  -1   3  18       46.85       49.31      7.69 o 
   0   3  18       42.75       47.31      5.68 o 
   1   3  18       14.55       17.40      4.55 o 
   2   3  18        1.97        0.04      3.33 o 
   3   3  18        2.13        1.06      3.35 o 
 -15   1  19      117.13      114.01      4.24 o 
 -14   1  19      107.13      101.13      3.87 o 
 -13   1  19       87.50       91.60      4.86 o 
 -12   1  19      161.53      163.69      5.28 o 
 -11   1  19       88.72       88.70      4.55 o 
 -10   1  19       79.28       89.11      3.46 o 
  -9   1  19      136.39      130.89      6.83 o 
  -8   1  19       33.65       36.53      2.25 o 
  -7   1  19        6.64        6.06      3.16 o 
  -6   1  19        5.51        4.93      1.37 o 
  -5   1  19       52.26       62.87      2.83 o 
  -4   1  19       29.66       32.74      2.03 o 
  -3   1  19        1.28       -0.24      0.82 o 
  -2   1  19       25.85       27.24      1.79 o 
  -1   1  19        8.29       11.37      3.47 o 
   0   1  19        0.17       -0.35      2.82 o 
   1   1  19        3.75        1.53      2.88 o 
   2   1  19       20.33       18.24      4.36 o 
   3   1  19        0.66       -0.84      3.58 o 
   4   1  19        7.70        3.28      2.73 o 
   5   1  19        0.27       -1.18      2.43 o 
 -13   2  19        4.01        3.86      2.21 o 
 -12   2  19        0.89       -1.05      1.05 o 
 -11   2  19        2.40        0.36      1.90 o 
 -10   2  19        3.15        4.68      1.48 o 
  -9   2  19        3.98        0.36      1.90 o 
  -8   2  19        7.25        4.41      2.21 o 
  -7   2  19        1.94        0.77      1.03 o 
  -6   2  19        7.12        7.33      3.69 o 
  -5   2  19      157.33      125.49     10.04 o 
  -4   2  19       26.83       27.92      2.40 o 
  -3   2  19       52.34       46.19      2.71 o 
  -2   2  19       27.45       23.62      3.85 o 
  -1   2  19       14.66       16.61      3.94 o 
   0   2  19        5.91        6.80      3.27 o 
   1   2  19       22.09       25.57      4.49 o 
   2   2  19        0.95        2.47      3.54 o 
   3   2  19       42.67       43.55      5.89 o 
   4   2  19       14.66       16.87      6.96 o 
  -8   3  19       17.90       17.22      2.43 o 
  -7   3  19        5.69        1.87      1.30 o 
  -6   3  19        0.04       -0.40      1.00 o 
  -5   3  19        2.18        1.15      1.58 o 
  -4   3  19       25.52       33.36      4.90 o 
  -3   3  19        0.00       -2.88      2.88 o 
  -2   3  19        1.93        1.04      3.22 o 
  -1   3  19        1.43       -0.42      6.12 o 
 -13   0  20        3.82        2.51      1.27 o 
 -12   0  20        0.16        0.77      2.85 o 
 -11   0  20       21.80       22.59      2.05 o 
 -10   0  20       64.35       76.78     11.81 o 
  -9   0  20        1.68       -1.48      5.69 o 
  -8   0  20        0.47       -1.48      5.48 o 
  -7   0  20       22.05       23.41      7.80 o 
  -6   0  20       22.35       17.08      7.17 o 
  -5   0  20      171.89      168.10     15.19 o 
   3   0  20      452.70      466.23     33.01 o 
 -13   1  20      235.30      262.33     10.13 o 
 -12   1  20       24.78       28.62      2.82 o 
 -11   1  20       33.06       36.20      2.45 o 
 -10   1  20      186.91      194.28     10.55 o 
  -9   1  20        7.47        9.93      1.45 o 
  -8   1  20       37.68       45.04      5.38 o 
  -7   1  20        0.03        1.75      1.05 o 
  -6   1  20       93.20      107.95      4.01 o 
  -5   1  20        6.65        4.53      2.53 o 
  -4   1  20        2.52        2.27      1.02 o 
  -3   1  20        6.74        5.26      1.22 o 
  -2   1  20       24.02       19.84      5.29 o 
  -1   1  20        0.19       -2.45      3.84 o 
   0   1  20        1.28        1.31      2.68 o 
   1   1  20       58.92       59.40      5.40 o 
   2   1  20       33.83       39.67      5.11 o 
 -10   2  20       17.87       20.24      3.37 o 
  -9   2  20       12.08       14.85      3.59 o 
  -8   2  20       22.17       23.71      2.04 o 
  -7   2  20        0.11       -0.65      1.04 o 
  -6   2  20       83.22       84.19      3.44 o 
  -5   2  20       29.52       34.35      4.02 o 
  -4   2  20        0.16        1.60      1.03 o 
  -3   2  20      218.61      217.67     18.35 o 
  -2   2  20       35.98       33.26      4.71 o 
  -1   2  20        6.15        0.96      3.15 o 
   0   2  20        4.67        4.30      3.07 o 
  -9   1  21       46.62       42.93      4.85 o 
  -8   1  21       35.87       39.72      4.22 o 
  -7   1  21        1.61        2.47      1.04 o 
  -6   1  21        4.15        3.94      1.24 o 
  -5   1  21       84.96       82.90      8.65 o 
  -4   1  21       19.81       22.26      1.98 o 
  -3   1  21        4.30        5.85      4.55 o 
  -2   1  21        0.57        1.79      4.23 o 
                                                 
